# Supplementary material for: Personalized digital extension services and agricultural performance: Evidence from smallholder farmers in India
Source: PLoS One. 2021 Oct 28;16(10):e0259319. doi: 10.1371/journal.pone.0259319 (PMC8553076; doi:10.1371/journal.pone.0259319)
Supplement: S1 Data — (XLS) [file pone.0259319.s001.xls]

## Sheet: Sheet1
HHID	BLOCK	VILLAGE	GENERAL	OBC	SC	ST	FPO	HH_Sex	HH_AGE	PRIMARY	SECONDARY	BA_MA	ILLITERATE	NANIMALS	OPLAND	IRR	OFF_FARM	HH_Mobile	NPERSON	FARMEX	WTP	NCROP	AGRI_INCOME	YIELD	PEER_CASTE	SEED_INTENSITY	FERT_INTENSITY	PEST_INTENSITY	INPUT_INTENSITY	AGRI_COMM	DISTMARKET
1	2	14	0	1	0	0	0	0	40	1	0	0	0	0.86	3	100	0	1	3	0	200	16	32255.3	18851.8	12	1000	2000	333.333	3333.33	0.900642	3.33333
2	2	12	0	0	1	0	1	1	45	1	0	0	0	1.2	4.02	78.8462	0	0	6	1	100	10	-5856.25	4762.13	25	995.025	1990.05	497.512	3482.59	0.568631	7.5
3	1	4	0	1	0	0	1	1	57	0	1	0	0	2.15	7.02	76.7981	0	0	4	1	300	25	120586	27718.8	20	1139.6	2849	712.251	4700.85	0.776128	7.58974
4	2	15	1	0	0	0	0	1	70	0	0	1	0	1	12	3.53698	1	1	6	0	100	6	3116.48	5080.54	2	50	1500	166.667	1716.67	0.55084	1.83333
5	1	7	1	0	0	0	1	1	46	0	1	0	0	0	2.25	84.8485	1	1	4	0	0	13	45417.4	43296.6	10	4444.44	4444.44	6666.67	15555.6	0.826613	13
6	2	15	0	1	0	0	0	1	64	0	0	0	1	0	10.02	11.482	1	1	6	0	1500	21	52604.4	6447.55	12	29.9401	59.8802	39.9202	129.741	0.145866	3
7	2	15	0	1	0	0	0	1	32	1	0	0	0	0.4	2.07	0.985222	0	0	4	0	0	3	36503.1	21103	12	0	966.184	386.473	1352.66	0	0
8	2	13	1	0	0	0	1	1	36	0	1	0	0	1.5	8.12	6.12855	0	1	4	1	50	4	223638	37219	7	1231.53	4310.34	985.222	6527.09	0.761341	7
9	2	11	0	0	0	1	1	0	52	0	1	0	0	0	2.04	0	0	0	2	0	0	2	-481.758	2830.02	11	0	419.118	0	419.118	0	0.666667
10	2	18	0	0	1	0	0	1	65	1	0	0	0	0	1.2	4.7619	1	0	3	0	40	3	17779.6	20149.7	0	0	2083.33	500	2583.33	0	0.666667
11	2	12	0	0	1	0	1	1	38	0	0	1	0	0.11	5	18.797	1	1	4	1	300	10	24344.2	15688.8	25	1400	2000	600	4000	0.536153	5.875
12	2	12	0	0	1	0	0	1	29	0	1	0	0	1	0.36	97.0874	1	0	4	0	50	4	-947.771	17922.9	26	833.333	5555.56	833.333	7222.22	0	2
13	1	1	1	0	0	0	1	1	48	0	0	1	0	2	5.88	43.7768	1	0	6	0	50	4	21696.3	5290.19	5	0	935.374	102.041	1037.41	0.647768	0.333333
14	2	12	0	1	0	0	0	1	23	0	0	1	0	2.26	7.5	100	0	1	2	0	100	14	-8251.82	4133.09	3	400	2000	333.333	2733.33	0.70772	4.5625
15	2	12	0	0	1	0	0	1	55	0	1	0	0	1.5	0.27	100	1	0	3	0	200	8	-3632.79	3952.62	26	2222.22	3703.7	2222.22	8148.15	0.545524	1.5
16	1	8	1	0	0	0	1	1	75	1	0	0	0	0	3.33	0	0	1	1	0	50	3	17747.9	8813.18	5	0	240.24	90.0901	330.33	0.0344999	0
17	1	3	0	1	0	0	1	1	53	0	0	1	0	0.5	7.05	91.1111	0	0	4	0	400	22	-41972.4	16457.8	13	2836.88	2836.88	4255.32	9929.08	0.663523	4.2619
18	1	2	0	0	0	1	0	1	59	1	0	0	0	0	1.05	11.7647	1	0	4	0	100	3	7926.69	12206.4	3	28.5714	1428.57	190.476	1647.62	0.0390896	2
19	2	16	0	0	0	1	1	1	44	0	0	0	1	3.12	2.01	0	1	1	5	1	0	2	3979.86	4009.88	17	49.7512	547.264	99.5025	696.517	0	3.66667
20	1	5	0	0	0	1	1	1	70	0	1	0	0	3.03	7	80	1	1	6	1	200	2	11199	8635.57	0	500	2142.86	428.571	3071.43	0.555556	5
21	2	20	0	0	1	0	0	0	45	0	0	0	0	0.5	0.3	100	1	0	1	0	50	2	-1250	0	4	1666.67	666.667	1000	3333.33		9
22	1	5	0	1	0	0	1	1	35	0	1	0	0	1	10.2	15.7959	1	1	3	0	100	8	3895.32	7460.33	1	421.569	3039.22	196.078	3656.86	0.718311	8.83333
23	1	10	0	1	0	0	0	0	52	0	0	0	0	2	0.03	50	0	0	1	0	0	2	427.2	14240	15	0	0	0	0	0	0
24	2	15	1	0	0	0	0	1	53	0	0	0	1	0	3	40.4762	1	1	5	0	50	6	117636	42078.6	2	1333.33	400	233.333	1966.67	0.878426	4.875
25	2	20	0	1	0	0	0	1	65	0	0	1	0	0	2.01	33.6634	1	0	5	0	100	5	27844.2	20320.5	21	398.01	1492.54	149.254	2039.8	0.476488	9.5
26	2	16	0	0	0	1	1	1	46	0	0	1	0	0.21	2.46	77.1654	1	1	5	1	100	3	1926.28	4087.92	17	861.789	1016.26	44.7154	1922.76	0.432566	1.25
27	2	16	0	0	0	1	1	1	60	1	0	0	0	1.5	1.65	3.22581	1	1	6	1	200	5	16560.7	16642.9	17	484.849	242.424	181.818	909.091	0	5.66667
28	1	9	0	1	0	0	0	1	45	0	0	1	0	3.15	6.67	100	0	0	6	0	150	3	56001.5	16361.8	20	179.91	899.55	154.723	1234.18	0.76422	0.833333
29	2	14	1	0	0	0	1	0	50	0	0	0	0	1	3.21	100	0	0	1	1	50	4	5910.83	7075.03	8	311.526	1557.63	311.526	2180.69	0.0721091	5.33333
30	1	1	1	0	0	0	0	0	43	0	0	0	0	0	36	35.8787	0	1	2	0	50	11	257555	8236.25	5	55.5556	416.667	222.222	694.444	0.872496	3.19697
31	2	13	1	0	0	0	1	1	32	1	0	0	0	1.8	5.17	44.4444	0	1	3	1	50	13	112696	31014.7	7	1353.97	2901.35	580.271	4835.59	0.74115	13.7222
32	2	20	1	0	0	0	1	1	37	1	0	0	0	1	6.85	80.292	0	1	4	1	200	18	256265	46891.3	8	1167.88	3357.66	1021.9	5547.45	0.954151	22.2941
33	2	12	0	1	0	0	0	1	30	1	0	0	0	0	2.74	100	0	0	4	0	50	6	-8587.03	3325.9	3	364.964	1094.89	729.927	2189.78	0.210374	0.333333
34	2	19	0	1	0	0	0	1	65	0	0	1	0	0	12.12	0.977935	1	1	5	0	500	11	25489.7	5143.54	19	8.25082	1237.62	0	1245.87	0.759076	3.5
35	1	10	0	0	0	1	0	0	65	0	0	0	0	0	0.06	100	1	0	1	0	100	4	178.579	3809.65	0	833.333	0	0	833.333	0	0.333333
36	1	10	0	0	1	0	0	1	40	1	0	0	0	0.54	1.44	100	1	0	6	0	200	6	10424	15051.4	1	34.7222	2777.78	416.667	3229.17	0	1
37	1	6	1	0	0	0	0	0	45	0	0	1	0	1.14	8.01	25.9259	1	1	4	0	50	7	10350.1	2940.08	7	187.266	249.688	187.266	624.22	0.632417	1.33333
38	2	12	0	0	1	0	0	1	29	0	1	0	0	1.1	18	100	1	0	3	0	200	8	-17375	2979.16	26	555.556	833.333	166.667	1555.56	0.213389	4.16667
39	1	7	0	1	0	0	1	1	60	1	0	0	0	0.5	1.35	15.0943	1	1	1	1	999	3	-339.398	8637.48	19	296.296	5185.19	222.222	5703.7	0.769598	1
40	1	2	0	0	0	1	1	1	59	1	0	0	0	3.05	4.65	24.0088	1	0	5	1	500	14	61683.3	17652.3	2	860.215	645.161	258.065	1763.44	0.485342	3
41	1	1	0	0	0	1	1	1	77	0	1	0	0	1.04	5.49	48.4536	1	1	4	0	50	5	13634.4	5798.61	0	910.747	1821.49	182.149	2914.39	0.60652	1
42	1	1	0	1	0	0	1	1	52	1	0	0	0	1.5	15	85.7143	1	1	4	1	500	3	615232	41712.2	10	80	133.333	33.3333	246.667	0.563835	0.5
43	1	7	0	0	0	1	0	1	37	0	0	0	1	0.02	2.01	0	1	1	3	0	150	2	7249.66	10024.7	0	149.254	2238.81	995.025	3383.08	0.666667	1.83333
44	1	8	0	0	0	1	0	1	62	1	0	0	0	2.57	2.01	0	1	0	3	0	0	1	2979.59	12029.6	0	0	2985.07	99.5025	3084.58	0	4.66667
45	1	3	0	0	1	0	1	1	49	1	0	0	0	0.78	6.19	30.6513	1	0	3	1	200	7	56603	12010.2	0	266.559	567.044	64.6204	898.223	0.809362	3.48333
46	2	12	0	0	1	0	0	1	29	0	1	0	0	0.5	4.5	100	0	1	4	0	50	11	46253.1	18056.2	26	888.889	1777.78	777.778	3444.44	0.751408	12.5714
47	2	12	0	0	1	0	0	1	29	0	1	0	0	1	6	47.644	1	1	3	0	500	13	17041.4	11240.2	26	1500	2000	566.667	4066.67	0.553744	3.68333
48	2	15	0	0	1	0	0	1	28	0	1	0	0	1.2	1.49	2.59366	1	1	3	0	50	9	21290.4	18215	0	33.557	1677.85	268.456	1979.87	0.160167	0
49	2	14	0	1	0	0	1	1	62	0	1	0	0	3.6	8.46	58.6777	0	0	3	1	0	19	85631.8	23266.2	11	3191.49	2245.86	591.017	6028.37	0.898038	12.6538
50	2	20	0	1	0	0	0	1	65	0	1	0	0	1.5	7.02	26.6458	0	1	5	0	100	8	34837.5	11529.6	21	1424.5	1709.4	997.151	4131.05	0.445973	14
51	2	19	0	1	0	0	0	1	35	0	0	1	0	0	1.69	20.2381	1	1	2	0	50	3	5547.51	8223.38	19	887.574	1183.43	887.574	2958.58	0.0377766	5
52	2	15	0	0	1	0	0	1	28	0	1	0	0	0.5	1.24	7.40741	1	1	4	0	150	3	12945.1	17657.3	0	56.4516	1612.9	645.161	2314.52	0.306761	0.666667
53	2	18	0	0	1	0	0	1	40	0	1	0	0	1.5	2.04	50.7317	1	1	3	0	200	6	22315.8	14419.5	0	343.137	980.392	49.0196	1372.55	1.12832	4
54	2	14	1	0	0	0	1	1	64	0	0	1	0	2	24	87.1795	1	1	4	1	200	23	49789.9	6835	8	1041.67	833.333	416.667	2291.67	0.802767	7.6
55	2	19	0	1	0	0	1	1	45	0	0	1	0	5.5	11.39	19.9659	0	1	6	1	100	10	82831	12175.7	18	263.389	1053.56	70.2371	1387.18	0.711371	4
56	1	8	0	1	0	0	1	1	60	1	0	0	0	0.01	0.51	66.6667	1	0	5	1	100	4	-1913.38	5267.88	4	0	3921.57	0	3921.57	0	9.33333
57	1	7	0	1	0	0	1	0	65	0	1	0	0	2.4	8.04	100	0	0	5	1	200	15	77806.4	16294.3	19	845.771	1865.67	497.512	3208.96	0.423761	12
58	1	3	1	0	0	0	0	1	60	0	1	0	0	1	5	100	1	0	3	0	300	9	36270.1	11214	6	1000	500	300	1800	0.511101	5.86667
59	2	19	0	0	0	1	1	1	49	0	0	1	0	1.72	5.68	20.6897	0	0	7	1	100	7	48472.8	13824.4	8	176.056	880.282	528.169	1584.51	0.652424	2.4
60	2	13	0	0	1	0	0	0	55	0	0	1	0	0.5	0.82	6.94444	1	0	3	0	0	3	14088	21204.9	2	0	975.61	609.756	1585.37	0.61804	2.66667
61	2	13	1	0	0	0	0	1	50	0	0	0	1	1.38	0.7	50	1	1	4	0	50	3	7854.8	16206.9	8	0	1428.57	185.714	1614.29	0	0.666667
62	1	9	0	1	0	0	0	0	70	0	0	0	0	0	1.44	100	0	0	1	0	0	2	418.011	533.341	20	0	138.889	104.167	243.056	0.10152	0.666667
63	2	20	0	1	0	0	1	1	43	0	0	0	1	0.5	2.36	33.3333	0	1	3	0	100	4	124177	65397.2	21	2966.1	3813.56	2118.64	8898.31	0.801866	10.3333
64	2	12	0	0	1	0	0	1	45	1	0	0	0	0.55	0.72	100	1	1	5	0	200	7	-2143.67	2300.46	26	138.889	2083.33	0	2222.22	0.840521	1.33333
65	2	14	0	0	0	1	1	1	35	0	0	0	1	2.9	4.18	99.4565	1	1	4	1	150	2	4227.66	4973.6	2	0	956.938	239.234	1196.17	0	2
66	2	15	1	0	0	0	0	1	63	0	0	1	0	1.01	0.82	6.94444	0	0	4	0	50	2	10819.4	27657.9	2	0	3658.54	1524.39	5182.93	0.083659	3.33333
67	2	17	0	1	0	0	1	0	50	1	0	0	0	0	1.02	0	1	0	10	1	200	4	4050.45	5461.22	31	19.6078	588.235	0	607.843	0	8.33333
68	2	12	0	0	1	0	0	1	62	1	0	0	0	1.65	6.63	29.0174	0	1	3	0	5000	15	81262.9	16781.7	26	527.903	1206.64	226.244	1960.78	0.898818	4.39167
69	2	20	0	0	0	1	0	1	71	0	1	0	0	0.5	1.36	100	1	1	5	0	30	9	13916.5	20747.4	0	0	2205.88	735.294	2941.18	0.174404	5
70	2	19	0	1	0	0	0	1	45	0	0	1	0	3.5	3	0.990099	0	0	5	0	50	3	7891.03	7197.01	19	66.6667	1333.33	100	1500	0	4
71	1	5	1	0	0	0	1	1	39	0	0	1	0	2	6.27	16	1	1	5	1	100	6	3089.11	11609.1	2	334.928	7177.03	1275.92	8787.88	0.16016	0.333333
72	1	6	0	1	0	0	0	0	40	0	1	0	0	0	0.06	100	1	1	2	0	0	2	129.439	2990.66	23	833.333	0	0	833.333	0	0
73	2	15	0	0	0	1	0	1	68	1	0	0	0	2.56	1.61	11.2583	0	1	2	0	100	12	21789	24154.6	0	310.559	1863.35	496.894	2670.81	0.201316	6.5
74	2	13	0	1	0	0	0	1	52	1	0	0	0	2.78	10.37	62.5468	1	0	7	0	100	6	87184.8	13484.5	7	578.592	1446.48	482.16	2507.23	0.874468	4.41667
75	1	6	0	0	1	0	1	1	32	0	0	0	1	0.6	0.72	100	1	1	4	1	100	7	3405.1	14173.8	9	1111.11	2083.33	1388.89	4583.33	0.273475	2.66667
76	1	3	1	0	0	0	1	0	58	0	0	0	0	0	3	100	1	0	1	0	100	11	11709.9	7769.96	6	166.667	200	1333.33	1700	0.533163	1
77	1	4	1	0	0	0	1	1	58	1	0	0	0	1	6	71.4286	1	1	2	1	80	9	-3711.47	5331.42	7	1000	2500	500	4000	0.141781	5
78	2	12	0	0	1	0	1	1	65	0	0	0	1	2.1	6	16.574	0	0	2	0	150	14	51413.3	12893.9	26	500	750	333.333	1583.33	0.82267	3.28788
79	1	6	1	0	0	0	0	1	25	0	1	0	0	0	0.06	100	1	1	3	0	50	3	12.361	1039.35	7	0	833.333	0	833.333	0	0.666667
80	2	14	1	0	0	0	1	1	48	1	0	0	0	1.82	22.5	100	0	1	2	1	500	20	69355.9	5204.71	8	311.111	311.111	48.8889	671.111	0.742381	13.2812
81	2	20	0	0	0	1	0	1	33	0	0	0	1	0	0.94	44.1176	1	1	3	0	100	7	8126.61	23549.6	0	755.319	2659.57	4255.32	7670.21	0.276056	0.5
82	1	5	1	0	0	0	0	1	38	0	1	0	0	0	12.9	59.5238	1	1	4	0	500	6	75918.6	9807.64	3	403.101	1085.27	325.581	1813.95	0.288227	1
83	1	9	0	1	0	0	0	1	52	1	0	0	0	1.01	1.74	0	1	0	5	0	0	4	52887.3	36538.7	20	419.54	833.333	977.011	2229.89	0.563773	7.25
84	2	20	1	0	0	0	1	1	45	0	0	1	0	1.5	13.69	14.8394	1	1	4	0	50	9	208016	24252.5	9	1460.92	2921.84	365.23	4747.99	0.366309	14.8125
85	2	16	0	0	0	1	1	1	54	0	1	0	0	1.62	4.57	6.88259	1	0	4	1	150	10	61443.5	18083.9	17	437.637	1094.09	656.455	2188.18	0.567046	2.69048
86	1	4	1	0	0	0	0	1	60	0	1	0	0	1.5	3	45.303	1	0	3	0	150	10	25907.9	13736	8	266.667	666.667	500	1433.33	0.286505	4
87	2	12	0	0	1	0	0	1	34	1	0	0	0	0	4.72	25.2688	1	1	5	0	200	8	3860.11	8190.7	26	847.458	2966.1	635.593	4449.15	0.479383	4.91667
88	1	2	0	0	0	1	1	0	69	1	0	0	0	1.17	2.68	19.7605	1	0	6	0	200	5	99919.9	41597	3	354.478	1119.4	171.642	1645.52	0.759778	4.5
89	2	17	0	0	0	1	1	1	25	0	1	0	0	2	3.52	3.8835	1	1	5	0	100	5	60655.6	22459	2	227.273	1988.64	710.227	2926.14	0.588297	7
90	1	1	0	1	0	0	1	1	54	1	0	0	0	0.9	1.44	100	1	1	5	1	300	4	-2063.45	4664.27	10	1388.89	1388.89	694.444	3472.22	0	3.33333
91	2	13	1	0	0	0	0	1	70	1	0	0	0	0	0.7	1.47059	1	0	2	0	40	3	12597.3	27296.1	8	0	1714.29	85.7143	1800	0	0.666667
92	2	15	0	0	0	1	0	1	61	0	1	0	0	1	0.7	0	1	0	6	0	50	3	7126.91	19752.7	0	0	2142.86	0	2142.86	0	0
93	1	2	0	1	0	0	1	1	46	0	1	0	0	0.2	1.95	23.0769	0	1	4	1	100	3	9621.16	9626.24	19	153.846	1794.87	410.256	2358.97	0.0921535	2.5
94	1	2	0	1	0	0	1	1	50	0	1	0	0	1.04	6	23.7013	0	1	6	0	150	14	-29637	6243.83	20	1200	2833.33	666.667	4700	0.436028	6.16667
95	2	20	1	0	0	0	0	1	27	1	0	0	0	1	0.26	9.58061	1	1	3	0	50	8	3010.99	31657.6	9	1923.08	5769.23	1923.08	9615.38	0	6
96	2	12	1	0	0	0	0	1	73	0	0	0	1	0	2.1	52.0548	1	1	2	0	100	8	8922.6	13772.7	1	1190.48	714.286	0	1904.76	0.42823	1.91667
97	2	18	0	1	0	0	1	1	50	0	1	0	0	3	1.99	11.9205	0	1	5	1	300	5	13885.4	15580.6	11	1256.28	2311.56	804.02	4371.86	0.280348	7
98	2	15	1	0	0	0	0	1	69	0	1	0	0	0.9	2.37	0.990099	0	1	2	0	50	2	8674.23	7411.07	2	21.097	675.105	210.97	907.173	0	0
99	2	19	0	1	0	0	0	1	38	0	0	0	1	0	8.04	6.94444	0	1	3	0	50	3	49328.8	8355.57	19	497.512	248.756	149.254	895.522	0.774995	5
100	1	4	0	1	0	0	1	1	48	0	1	0	0	2	8.99	29.0698	0	0	4	1	500	9	65134.8	13719.1	20	600.667	1034.48	556.174	2191.32	0.597379	5.73333
101	2	19	0	1	0	0	1	1	34	0	0	1	0	0	20.1	0.149031	1	1	2	1	500	2	39694.3	5365.39	18	99.5025	497.512	19.9005	616.915	0	4
102	2	19	0	1	0	0	1	1	36	0	0	1	0	1.88	11.28	52.2843	0	1	4	1	100	17	285307	30674.3	18	1329.79	443.262	177.305	1950.35	0.813056	24.6667
103	2	19	0	0	1	0	0	1	60	0	1	0	0	0.2	0.76	4.28571	1	1	4	0	50	2	15305.8	26915.6	1	1578.95	1578.95	263.158	3421.05	0	1.66667
104	2	20	0	1	0	0	1	1	36	0	1	0	0	0	1	0	0	1	3	0	50	2	17500.9	35400.9	21	5000	7000	2000	14000	0.0385198	9.5
105	1	5	0	0	0	1	0	1	85	0	1	0	0	1.02	2.01	0	0	0	2	0	50	1	5213.04	8688.08	1	597.015	2487.56	746.269	3830.85	0.461538	1
106	1	9	0	1	0	0	0	1	51	1	0	0	0	1	1	0	1	0	7	0	20	1	-8217.9	282.095	20	1500	3000	2000	6500	0.714286	1
107	2	18	0	1	0	0	1	1	38	0	1	0	0	2	2.09	7.74194	0	1	6	1	200	5	34187.5	20625.6	11	382.775	1196.17	382.775	1961.72	0.718838	3.5
108	2	20	1	0	0	0	1	1	43	0	1	0	0	1	13.2	18.3673	0	1	5	1	20	5	62532.6	8025.2	8	454.545	757.576	227.273	1439.39	0.577766	2.66667
109	2	13	1	0	0	0	0	1	39	0	0	1	0	4.03	14	83.3882	0	1	2	0	100	4	13903.8	7793.13	8	192.857	1428.57	642.857	2264.29	0.738734	7
110	2	15	1	0	0	0	0	1	40	0	0	1	0	1	2.16	100	0	1	3	0	50	18	-19263.1	3378.19	2	3564.81	3703.7	925.926	8194.44	0.252366	1.66667
111	2	15	0	1	0	0	0	1	35	1	0	0	0	2.05	0.15	16.7224	1	1	5	0	50	8	1109.29	8061.96	12	666.667	0	0	666.667	0	1.66667
112	1	9	1	0	0	0	0	1	38	0	0	0	1	1	3	100	1	1	3	0	50	1	5049.66	6716.55	3	0	1333.33	200	1533.33	0	1.33333
113	1	5	1	0	0	0	1	1	60	0	1	0	0	1.5	3	39.3939	1	1	5	0	50	9	13909.8	12836.6	3	1333.33	1666.67	2000	5000	0.109937	4
114	2	20	1	0	0	0	0	0	65	0	1	0	0	0.5	5.7	44.702	1	0	5	0	200	12	117339	28796.4	9	1403.51	2105.26	526.316	4035.09	0.79275	8
115	1	9	0	0	0	1	0	1	40	0	0	0	1	0.04	0.7	1.47059	1	0	6	0	100	3	12105	24947.2	1	1142.86	571.429	285.714	2000	0	5
116	2	11	0	0	1	0	0	0	68	0	1	0	0	1.07	2.04	1.47059	1	1	3	0	50	3	-1293.91	5885.34	0	0	147.059	98.0392	245.098	0.0705287	0.666667
117	2	18	0	1	0	0	1	1	40	0	0	0	1	1.1	7.01	61.6092	1	1	4	0	200	8	70233.4	17215.9	12	713.267	2139.8	427.96	3281.03	0.655615	8
118	2	19	0	1	0	0	1	1	67	0	0	0	1	3.32	6.33	6.81818	0	1	2	0	100	5	19470.2	4042.69	19	0	126.382	94.7867	221.169	0.0199035	1.33333
119	1	9	0	1	0	0	1	1	60	0	0	1	0	3.32	6.68	16.5	0	1	5	1	150	11	124388	22442.8	19	116.766	1122.75	344.311	1583.83	0.770424	7.05556
120	1	7	0	1	0	0	0	1	33	0	0	0	1	0	0.68	0	1	1	4	0	50	2	-3779.7	12382.8	20	441.176	4411.76	2941.18	7794.12	0	4.66667
121	2	19	0	0	0	1	0	1	70	1	0	0	0	1.7	4.66	13.7931	1	1	4	0	50	3	21141.2	5867.22	9	321.888	364.807	128.755	815.451	0.0158982	5
122	2	20	1	0	0	0	0	1	29	0	1	0	0	0.5	1.99	49.7487	1	0	2	0	300	18	47778.9	36421.6	9	1005.03	1507.54	753.769	3266.33	0.463105	11.2917
123	2	13	1	0	0	0	0	1	60	0	0	1	0	1	5	100	1	1	2	0	130	5	-9039.6	2702.08	8	60	800	200	1060	0	1
124	1	1	0	1	0	0	0	0	39	0	1	0	0	0	10.05	100	1	1	4	0	300	7	543.332	147.595	11	22.8856	24.8756	29.8507	77.6119	0.233856	3.66667
125	1	9	0	1	0	0	0	1	65	0	0	0	1	1	1.69	100	1	0	4	0	100	4	22953.2	17605.5	20	0	710.059	0	710.059	0	1
126	1	5	0	0	0	1	0	1	30	1	0	0	0	0.25	6	0	1	1	8	0	500	1	28252.7	6268.78	1	166.667	666.667	133.333	966.667	0	1
127	2	17	0	1	0	0	0	1	57	0	1	0	0	3.63	3.81	4.98442	1	0	4	0	200	4	15005.4	16143.2	32	209.974	3149.61	314.961	3674.54	0.431287	5
128	2	12	0	1	0	0	0	1	34	1	0	0	0	1.4	2.13	100	0	1	5	0	50	14	9808.46	13947.6	3	1877.93	2347.42	469.484	4694.84	0.606501	5
129	2	20	0	1	0	0	1	1	45	0	0	1	0	0	0.96	50	0	1	1	1	50	2	4589.79	12593.5	20	3125	1562.5	1041.67	5729.17	0.555556	12.5
130	1	6	0	1	0	0	1	1	85	0	0	1	0	2.8	12.35	99.4614	0	0	6	1	150	11	77095	10185.8	22	809.717	809.717	647.773	2267.21	0.546097	9.97619
131	2	20	1	0	0	0	1	1	60	1	0	0	0	0	3.33	69.8795	0	1	2	1	100	11	243207	84056.2	8	1201.2	2402.4	600.601	4204.2	0.892616	9.31818
132	1	4	0	1	0	0	1	1	75	0	0	1	0	1.6	7.2	100	1	0	6	1	500	9	22146.4	10325.9	20	1111.11	1388.89	416.667	2916.67	0.452729	2.85714
133	1	7	0	1	0	0	1	0	61	0	0	1	0	0	1.65	101.047	1	1	2	1	100	11	-1996.37	7032.51	19	181.818	1212.12	484.848	1878.79	0	3
134	1	9	0	1	0	0	0	0	64	0	0	0	0	0.05	0.3	58.7426	0	0	1	0	20	10	11757.7	39658.9	20	133.333	333.333	0	466.667	0.787819	1.8125
135	1	3	0	0	0	1	0	0	45	0	1	0	0	0	0.33	100	1	0	5	0	200	4	-4300	0	0	2121.21	3030.3	1515.15	6666.67		3.33333
136	2	15	1	0	0	0	1	1	50	0	1	0	0	1.5	3.01	87.5	0	1	5	0	50	19	202345	87373.7	2	3986.71	3654.49	2325.58	9966.78	0.861762	5
137	1	6	0	1	0	0	1	1	55	0	0	0	1	0.5	4.11	27.0073	1	1	5	1	200	8	19139.7	10301.6	22	291.971	2433.09	486.618	3211.68	0.566525	7
138	2	14	1	0	0	0	0	1	39	0	0	1	0	3	25.46	98.913	1	1	5	0	100	12	90458.8	6164.92	9	19.6386	589.159	117.832	726.63	0.325056	3.5
139	2	20	1	0	0	0	1	1	50	0	0	0	1	1.3	5.01	81.7439	0	1	2	0	100	13	181645	46815.3	9	2994.01	2395.21	798.403	6187.62	0.947579	11.25
140	1	7	0	1	0	0	1	1	73	0	1	0	0	1.2	2.58	100	1	1	3	0	100	4	3887.21	5843.88	20	23.2558	1162.79	127.907	1313.95	0.356382	1
141	1	6	0	1	0	0	1	1	54	1	0	0	0	2.66	4.32	16.5	1	1	6	1	0	3	19166.2	8367.19	22	41.6667	1388.89	810.185	2240.74	0.391114	1.66667
142	2	12	0	0	1	0	1	1	59	0	0	0	1	1.6	9	66.6667	1	0	2	1	500	15	101804	28222.7	25	1111.11	2222.22	777.778	4111.11	0.841533	4
143	1	2	0	1	0	0	1	1	35	0	1	0	0	1.23	9.5	45.9459	0	1	5	1	1000	10	98812.2	18390.8	19	1684.21	2631.58	526.316	4842.11	0.737481	4.83333
144	1	4	0	1	0	0	1	1	70	0	1	0	0	3.1	10.2	99.403	1	0	4	1	100	10	-19426.8	3944.43	20	285.294	1372.55	539.216	2197.06	0.112439	2.16667
145	2	19	1	0	0	0	1	1	73	0	1	0	0	1.05	6.17	27.6082	0	1	2	1	50	15	19210.9	7489.61	3	178.282	810.373	162.075	1150.73	0.385251	6
146	2	12	0	0	1	0	1	1	45	0	0	1	0	2	4.01	100	1	1	5	1	500	9	3509.29	19703.1	25	1745.64	7481.3	1246.88	10473.8	0.75306	8.66667
147	2	20	1	0	0	0	1	1	63	0	0	1	0	2.5	4	28.9855	1	0	5	1	100	12	114302	38388	8	500	2500	1000	4000	0.712384	7.60417
148	1	3	0	1	0	0	1	1	38	0	0	1	0	2.52	10.02	100	1	1	5	1	0	10	74264.2	13599.2	12	499.002	1497.01	698.603	2694.61	0.835443	6.5
149	2	19	0	1	0	0	1	0	60	0	0	0	0	0	3.09	0.326765	0	1	2	1	50	4	6825.7	5794.72	18	19.4175	485.437	22.6537	527.508	0	1
150	2	12	0	0	1	0	0	1	69	0	0	0	1	0	6	30.8692	0	0	2	0	150	10	7639.21	8239.87	26	700	1000	500	2200	0.699134	5.16667
151	1	5	1	0	0	0	0	0	75	0	0	1	0	0	6.39	0	1	0	5	0	30	7	3189.42	7142.32	3	1956.18	1439.75	625.978	4021.91	0.47093	2
152	1	9	0	0	1	0	0	1	45	1	0	0	0	1.64	1.38	24.2424	1	0	4	0	50	2	16922.9	18494.9	0	0	2391.3	217.391	2608.7	0.421053	1.66667
153	1	1	0	0	1	0	1	1	45	0	0	1	0	3.7	9.71	60	0	1	9	0	100	4	33732.4	5533.72	0	257.467	514.933	154.48	926.88	0	1
154	2	13	0	0	1	0	0	1	65	1	0	0	0	1.62	5.04	33.8235	0	1	1	0	100	6	76739.3	19045.5	2	396.825	992.063	119.048	1507.94	0.703279	9.66667
155	2	13	0	0	1	0	1	1	52	0	0	1	0	1.65	2.42	60.223	1	1	4	1	150	8	81538.5	40801	1	206.612	2892.56	371.901	3471.07	0.678821	4.4
156	1	5	0	0	0	1	0	0	36	0	0	0	0	0	2.25	0	1	1	5	0	0	2	17801.9	9545.28	1	366.667	533.333	311.111	1211.11	0.0828961	4.33333
157	2	15	0	1	0	0	0	1	55	0	1	0	0	0.5	0.76	4.28571	0	0	3	0	50	2	16012.2	29029.2	12	2631.58	1315.79	1578.95	5526.32	0	5
158	1	4	1	0	0	0	1	1	40	1	0	0	0	1.65	3.78	50.2488	1	1	5	1	50	6	34024.8	14133.6	7	132.275	1322.75	661.376	2116.4	0.8543	4
159	1	4	0	0	0	1	0	1	67	1	0	0	0	1.1	1.48	28.7234	1	0	2	0	100	2	3716.55	4538.21	0	202.703	675.676	0	878.378	0	1.66667
160	2	12	0	1	0	0	0	1	60	1	0	0	0	2.15	0.81	100	1	0	3	0	50	4	6329.92	12382.6	3	246.914	617.284	246.914	1111.11	0.0405815	0.666667
161	1	2	0	0	1	0	0	1	65	1	0	0	0	2.58	0.9	0	1	1	3	0	50	1	1029.93	4477.7	1	0	888.889	555.556	1444.44	0	3.33333
162	1	8	1	0	0	0	1	1	60	0	0	1	0	0	6	17.3554	1	1	6	1	150	10	23177.5	7562.91	4	666.667	833.333	166.667	1666.67	0.118451	5
163	1	3	0	0	0	1	0	1	42	0	0	0	1	0.5	9	71.0425	0	1	4	0	100	9	114210	17467.8	0	777.778	1666.67	555.556	3000	0.89275	6.66667
164	2	18	1	0	0	0	1	1	60	0	0	1	0	1.5	18	0.990099	0	1	5	1	50	5	96006.1	6786.45	3	83.3333	555.556	66.6667	705.556	0.549834	12
165	1	7	0	1	0	0	1	1	80	0	1	0	0	1.6	9.3	100	0	0	5	1	100	10	-18024.6	6717.78	19	430.108	752.688	860.215	2043.01	0.305221	3
166	2	17	1	0	0	0	1	1	62	0	0	1	0	2.1	7.5	100	0	0	6	1	100	6	35168.5	9255.8	0	200	1066.67	533.333	1800	0.386773	4.16667
167	1	4	0	1	0	0	1	1	47	0	0	1	0	1.51	5.04	100	0	0	4	0	100	13	37770.3	22275.8	21	3968.25	2976.19	1984.13	8928.57	0.865795	8.33333
168	1	2	0	1	0	0	1	1	63	1	0	0	0	2.1	10.48	36.0078	0	1	2	1	50	5	153488	17361.4	19	305.344	763.359	190.84	1259.54	0.638662	5.16667
169	2	20	0	1	0	0	1	1	55	0	0	1	0	1	8.33	100	1	0	5	1	200	5	-21720	57.6231	20	360.144	600.24	156.062	1116.45	0	15
170	1	10	0	0	0	1	0	1	50	1	0	0	0	0	0.72	100	1	0	6	0	0	3	240.421	333.918	0	0	0	0	0	0	0
171	2	12	0	0	1	0	1	1	61	1	0	0	0	0	6.31	100	0	0	2	0	100	14	167412	36515.4	26	1267.83	2377.18	633.914	4278.92	0.850637	17.8333
172	1	2	0	0	1	0	1	1	52	0	1	0	0	0.56	1.81	7.29927	0	1	2	1	100	2	8191.4	19713.5	0	44.1989	2762.43	419.89	3226.52	0.557253	2.91667
173	1	5	0	1	0	0	0	1	53	1	0	0	0	2.02	5.13	35.8491	1	1	3	0	100	9	28301.4	11277.1	1	389.864	2729.04	389.864	3508.77	0.251448	7
174	2	12	0	0	1	0	0	0	80	0	0	0	0	0	0.09	100	1	0	2	0	50	2	102.931	15588.1	26	3333.33	2222.22	3333.33	8888.89	0.722257	1
175	2	17	0	1	0	0	1	1	62	0	0	1	0	3.06	2.07	0	0	0	4	1	50	3	7453.63	10919.6	31	483.092	2415.46	724.638	3623.19	0.318401	2
176	1	10	0	0	0	1	0	1	25	0	0	0	1	0.15	0.12	100	1	1	2	0	0	1	0	0	0	0	0	0	0		0
177	1	9	0	1	0	0	0	1	30	1	0	0	0	2.9	9.48	79.0503	1	1	4	0	2000	6	175069	24852.2	20	1286.92	1740.51	632.911	3660.34	0.827812	7.25
178	2	12	0	1	0	0	0	1	40	1	0	0	0	2.81	2.76	100	0	1	6	0	50	6	-15247.1	8298.16	3	1449.28	2173.91	1086.96	4710.15	0.605176	0
179	2	13	1	0	0	0	1	1	46	0	1	0	0	1.65	2.01	1.4561	1	1	5	1	100	4	2326.72	7252.1	7	0	995.025	497.512	1492.54	0	0.666667
180	2	17	0	1	0	0	1	1	57	0	0	1	0	0.56	6	13.0435	1	0	4	1	200	7	3417.77	6794.63	31	1333.33	1000	500	2833.33	0.30233	2.66667
181	2	17	0	1	0	0	1	1	62	0	0	0	1	0	6	100	1	1	3	1	200	9	31949.2	11283.2	31	250	833.333	833.333	1916.67	0.732635	1
182	2	18	1	0	0	0	1	1	57	1	0	0	0	2.1	3	14.5299	0	1	2	1	100	4	-2580.2	7173.27	3	133.333	1333.33	266.667	1733.33	0	1
183	1	6	0	0	1	0	0	1	45	1	0	0	0	1.9	4.72	100	1	1	6	0	100	11	3620.55	8076.39	10	360.169	2330.51	635.593	3326.27	0.754859	3.05556
184	2	14	0	1	0	0	1	1	65	0	0	1	0	2.53	3.98	40	1	0	4	1	1000	12	-2043.66	3205.11	11	1005.03	502.513	0	1507.54	0.807918	6
185	2	13	1	0	0	0	0	0	58	0	0	1	0	1	3.33	12.5	1	0	4	0	150	5	22871.5	10003.4	8	138.138	1051.05	360.36	1549.55	0.0719966	4
186	2	13	1	0	0	0	0	1	70	1	0	0	0	2	1.95	18.2927	0	1	2	0	50	6	-9279.11	8574.82	8	1538.46	2051.28	1538.46	5128.21	0.0378238	7
187	1	2	1	0	0	0	0	1	34	0	0	1	0	1.04	3	100	1	1	3	0	100	1	-390.273	5373.24	4	0	1333.33	266.667	1600	0.583333	4.16667
188	2	12	0	0	0	1	0	1	47	0	1	0	0	2	8.01	18.9189	0	1	4	0	1000	11	36322.4	15658.2	2	624.22	749.064	436.954	1810.24	0.864241	4
189	2	20	0	1	0	0	1	1	60	0	1	0	0	1	6	31.0345	1	1	3	1	100	6	-79566.9	2238.85	20	3000	5000	2500	10500	0	15
190	1	10	0	1	0	0	1	1	55	0	1	0	0	0.1	4.6	100	0	0	3	1	150	14	16550	15706.5	14	1739.13	3260.87	1086.96	6086.96	0.756819	4.66667
191	2	12	0	1	0	0	0	0	60	0	0	0	0	0.5	2.25	20.6897	0	0	1	0	30	4	3493.31	4997.03	3	888.889	888.889	266.667	2044.44	0.0261133	3
192	2	12	0	0	1	0	0	1	55	1	0	0	0	0.43	0.78	36.3636	1	0	4	0	50	4	5596.59	11662.3	26	641.026	1282.05	641.026	2564.1	0.185676	2
193	1	2	0	0	1	0	0	1	35	0	1	0	0	0.42	1.12	0	1	1	4	0	150	5	8889.14	13070.7	1	178.571	625	758.929	1562.5	0	3.33333
194	2	12	0	0	1	0	0	1	70	1	0	0	0	1.02	6	14.1631	0	0	2	0	100	6	3181.27	4063.54	26	133.333	1000	500	1633.33	0.296479	5.16667
195	1	10	0	0	0	1	0	0	45	0	1	0	0	0.01	0.79	100	1	0	2	0	100	4	4343.98	17524	0	0	5063.29	379.747	5443.04	0	0.666667
196	2	11	0	0	0	1	1	1	60	0	0	1	0	1.2	2.72	100	1	0	5	1	100	1	9286.21	9877.28	10	0	551.471	176.471	727.941	0	0.666667
197	1	8	1	0	0	0	1	1	68	0	1	0	0	1	6	16.6667	0	1	2	1	50	9	14521.7	9753.62	4	333.333	2500	833.333	3666.67	0.0427441	8.5
198	2	15	0	1	0	0	0	1	96	0	0	1	0	1	2.25	9.63855	1	0	5	0	100	14	8122.38	8498.83	12	88.8889	666.667	222.222	977.778	0.157817	2
199	1	9	0	1	0	0	1	1	70	0	1	0	0	2.08	4.02	2.20588	1	0	7	0	500	7	19855.8	8247.72	20	161.692	746.269	99.5025	1007.46	0.631785	1.5
200	2	17	0	1	0	0	1	1	70	1	0	0	0	2.3	4.02	52.1531	0	1	5	1	100	9	35182.8	16886.3	31	1243.78	1243.78	995.025	3482.59	0.792663	10
201	2	20	0	1	0	0	1	1	48	1	0	0	0	2.1	2.16	66.6667	0	0	4	0	50	9	4439.95	22379.6	21	4166.67	5555.56	4166.67	13888.9	0.658743	7
202	1	6	0	1	0	0	1	1	35	0	1	0	0	0.5	10.5	100	1	1	6	1	500	8	68099.2	8676.11	22	190.476	666.667	190.476	1047.62	0.508398	1.6
203	2	12	0	0	1	0	0	0	50	0	0	0	0	0.3	0.03	50	1	0	3	0	30	3	103.017	4100.58	26	666.667	0	0	666.667	0	0
204	2	12	0	0	1	0	1	1	45	0	1	0	0	0.5	8.28	33.3333	1	1	5	1	400	6	38431.8	8928.96	25	362.319	845.411	362.319	1570.05	0.53596	2.3
205	2	12	0	0	1	0	0	1	23	0	0	1	0	1.2	1.02	42.1053	0	1	2	0	100	9	7577.43	16791.6	26	980.392	2941.18	980.392	4901.96	0.372084	2
206	2	11	0	1	0	0	0	1	52	0	0	0	1	3.15	4	98.1982	0	1	2	0	50	7	12617.1	7784.26	0	212.5	1750	92.5	2055	0.105533	2.5
207	2	11	0	0	0	1	1	1	65	0	0	0	1	0.51	3.03	99.0099	0	0	2	0	0	2	1591.39	2274.39	11	0	132.013	132.013	264.026	0	12.3333
208	2	12	0	0	1	0	1	1	66	0	0	1	0	1.2	5.01	100	0	0	4	0	100	10	-4570.76	3778.29	26	798.403	399.202	598.802	1796.41	0.349622	4.16667
209	2	20	0	0	1	0	1	1	45	0	1	0	0	0.5	3.76	25.8621	1	0	5	0	200	5	64936.7	28866.1	4	1329.79	3989.36	797.872	6117.02	0.737929	9.5
210	1	1	0	1	0	0	1	1	45	0	0	0	1	1.04	6.03	25.2333	1	1	2	1	500	5	13942.5	5264.1	10	447.761	713.101	165.837	1326.7	0.522773	0.833333
211	2	15	0	0	0	1	0	1	65	0	1	0	0	0.5	2.01	2.98507	0	0	3	0	50	2	2805.55	4356	0	597.015	995.025	597.015	2189.05	0.0216701	5.5
212	2	16	0	0	0	1	1	1	69	0	1	0	0	1	3	0	0	0	4	1	0	5	25304	9301.33	17	0	233.333	0	233.333	0	0.666667
213	1	4	1	0	0	0	1	1	38	0	0	1	0	0.5	3	100	1	1	8	1	200	2	19066.2	8955.4	7	0	666.667	200	866.667	0.3	0.666667
214	1	3	0	1	0	0	1	1	69	0	1	0	0	1.4	7.11	53.6328	1	0	2	1	50	17	-51189.9	12490.9	12	1406.47	2812.94	2812.94	7032.35	0.734936	11.9583
215	2	12	0	0	1	0	1	1	60	1	0	0	0	1.5	6.03	19.4779	0	1	3	1	100	10	8283.68	6547.87	25	663.35	1492.54	248.756	2404.64	0.458455	1.8
216	1	1	1	0	0	0	1	1	36	0	0	1	0	1	6	96.6667	0	1	4	1	400	10	-4282.19	13166.3	4	2633.33	2730	1750	7113.33	0.709113	4
217	1	10	1	0	0	0	1	1	62	0	0	1	0	0	4.92	100	1	1	3	1	100	7	91096.2	23596.8	3	101.626	609.756	609.756	1321.14	0.772823	3.33333
218	2	16	0	0	0	1	1	1	44	0	0	1	0	0.44	3.51	100	1	1	4	1	100	6	10769.5	8224.94	17	427.35	1994.3	284.9	2706.55	0.0107764	2
219	1	1	0	1	0	0	1	1	44	0	1	0	0	0	13.05	50	1	1	4	1	0	8	80124.2	7289.21	10	229.885	268.199	153.257	651.341	0.499998	1.83333
220	2	13	0	0	0	1	1	1	65	1	0	0	0	4.06	4.63	6.55738	1	0	8	0	100	8	55603.9	14655.3	3	129.59	863.931	259.179	1252.7	0.556531	5.5
221	2	20	0	0	1	0	0	1	60	0	1	0	0	0.2	0.67	0	1	1	2	0	50	1	6389.79	18044.5	4	1044.78	2985.07	0	4029.85	0.333333	0.166667
222	1	7	1	0	0	0	1	1	67	0	1	0	0	0.5	5.7	100	1	0	4	1	0	7	20969.9	6924.54	9	192.982	1052.63	350.877	1596.49	0.0229605	1
223	1	2	1	0	0	0	1	1	45	1	0	0	0	2	5.4	30.4348	0	1	4	1	150	8	58350.6	20527.9	3	740.741	2962.96	370.37	4074.07	0.451305	4.66667
224	2	11	0	0	0	1	1	1	29	0	0	1	0	0.5	3.67	100	1	1	3	1	1000	7	33269.8	14536.7	10	817.439	1089.92	326.975	2234.33	0.811759	7.5
225	1	7	0	1	0	0	1	0	71	0	1	0	0	0	4	0	1	1	4	0	200	1	3349.66	5037.41	20	150	750	125	1025	0	6
226	2	19	0	1	0	0	0	0	52	0	0	0	0	0.5	1.46	16.6667	0	1	1	0	30	3	-1015.46	4325.02	19	321.918	1027.4	547.945	1897.26	0	8
227	1	1	0	0	0	1	1	1	68	0	0	1	0	2.52	6.12	32.8431	1	0	5	0	200	3	21002	5743.79	0	261.438	653.595	81.6993	996.732	0.0253236	3
228	2	14	0	0	1	0	1	1	61	0	1	0	0	2.03	24	100	0	1	3	1	150	15	148346	11576.9	1	625	1041.67	291.667	1958.33	0.932851	19.5
229	1	10	0	1	0	0	0	0	80	0	0	0	0	0	0.09	100	0	1	1	0	0	3	278.028	4200.31	15	0	1111.11	0	1111.11	0	0.333333
230	2	11	0	0	0	1	1	0	60	0	1	0	0	0.1	8	0	1	1	3	0	30	1	3216.55	839.569	11	0	187.5	0	187.5	0	2
231	1	3	0	1	0	0	0	1	61	0	1	0	0	0.91	8.7	40.2985	1	0	5	0	0	12	24673.4	10249.8	13	1034.48	1149.43	1149.43	3333.33	0.724377	5.79167
232	2	15	0	1	0	0	1	1	74	1	0	0	0	4.1	10.5	43.0642	0	1	2	1	50	13	129509	17834.2	11	476.19	1809.52	190.476	2476.19	0.694751	13.4375
233	1	2	0	1	0	0	1	1	60	0	1	0	0	1	8.02	10.0671	1	0	3	1	150	6	-9417.04	2940.52	19	249.377	1246.88	498.753	1995.01	0.628603	4.375
234	2	14	0	1	0	0	1	0	67	0	1	0	0	2.21	3.9	100	0	0	4	1	100	13	14864.9	8901.26	11	0	2051.28	769.231	2820.51	0.666989	4.16667
235	2	19	0	1	0	0	0	1	45	0	0	1	0	2.06	1.2	17.5	1	1	6	0	100	3	9822.52	10485.4	19	0	0	250	250	0	25.3333
236	2	17	0	1	0	0	1	1	43	0	0	1	0	4.58	4.5	100	0	1	5	1	200	8	-6974.51	6061.22	31	1111.11	1555.56	1333.33	4000	0.551695	2
237	2	20	0	1	0	0	0	1	75	0	1	0	0	1.02	1.73	69.1589	1	0	8	0	100	9	43799.7	40814.8	21	1924.86	4624.28	867.052	7416.19	0.717581	7
238	2	12	0	0	1	0	0	1	28	0	1	0	0	0	3.99	41.8605	0	1	3	0	100	9	-3036.45	5091.12	26	751.88	3007.52	375.94	4135.34	0.614189	4.06667
239	1	10	0	1	0	0	0	0	45	0	0	1	0	0.5	0.7	98.5294	1	1	2	0	100	2	1607	17652.8	15	0	4285.71	714.286	5000	0	0
240	2	20	1	0	0	0	0	1	32	0	0	1	0	1.4	4.66	83.25	0	1	3	0	400	13	199692	54041.3	9	1716.74	1716.74	257.511	3690.99	0.84979	17
241	2	11	0	0	0	1	1	1	55	0	1	0	0	1.15	5.03	98.9903	1	1	4	0	150	4	2979.06	3435.2	11	0	298.211	59.6422	357.853	0.474752	1
242	1	2	1	0	0	0	1	0	65	0	0	1	0	1.5	20.1	26.3804	1	0	11	1	500	16	138512	9938.39	3	597.015	845.771	149.254	1592.04	0.555112	5.23077
243	2	20	0	0	0	1	0	0	42	0	0	1	0	0.11	0.15	0	1	1	3	0	0	1	167	1113.33	0	0	0	0	0	0	0
244	1	2	0	0	1	0	0	1	48	0	0	0	1	2.05	1.34	0	1	1	6	0	100	1	9049.66	15037.1	1	0	2985.07	373.134	3358.21	0	3
245	2	16	0	0	0	1	1	1	31	0	0	1	0	0.6	5.17	65.3302	1	1	3	1	500	9	11226.3	9057.31	17	502.901	580.271	96.7118	1179.88	0.254878	4.4
246	2	20	0	0	1	0	1	1	32	1	0	0	0	1.5	5.68	58.8028	0	1	3	1	100	9	205914	41314	3	1408.45	1760.56	528.169	3697.18	0.817375	7
247	1	7	0	1	0	0	1	0	32	0	0	0	1	0	2.68	89.3333	1	1	5	1	3000	10	-21031.4	2215.88	19	929.104	2985.07	1865.67	5779.85	0.366843	2.5
248	1	5	0	0	0	1	0	0	68	0	0	0	0	2	2.07	2.89855	1	0	1	0	0	2	351.519	4218.12	1	0	1932.37	135.266	2067.63	0	6.66667
249	2	12	0	0	1	0	1	1	34	0	1	0	0	1	1.8	24.0506	0	1	4	0	50	10	11590.1	9716.73	26	666.667	1111.11	277.778	2055.56	0.514585	1.66667
250	1	6	0	0	1	0	0	1	60	0	1	0	0	1.2	0.3	33.3333	1	0	3	0	50	4	3362.38	23207.9	10	333.333	3333.33	1666.67	5333.33	0	0
251	2	15	0	0	1	0	0	1	64	1	0	0	0	0.2	0.15	100	1	0	2	0	0	5	1408.29	9388.6	0	0	0	0	0	0.490945	0
252	1	6	0	0	1	0	1	1	51	0	0	0	1	0	2.13	100	0	1	7	1	100	9	35965.4	29889.9	9	2347.42	3521.13	2347.42	8215.96	0.618855	7.1875
253	2	12	0	0	1	0	1	1	58	1	0	0	0	1.24	3.35	100	0	1	2	0	100	4	12297.8	9097.84	26	1194.03	1194.03	447.761	2835.82	0.533626	9.16667
254	2	12	0	0	1	0	1	1	31	0	1	0	0	1	4.01	27.0073	0	1	4	0	50	5	20232.4	11878.4	26	74.813	1496.26	997.506	2568.58	0.282016	1
255	2	15	1	0	0	0	0	1	70	0	0	1	0	2	8.04	6.99301	0	0	2	0	50	3	51548.8	7833.18	2	248.756	149.254	87.0647	485.075	0.0301267	2.5
256	1	3	1	0	0	0	1	1	44	1	0	0	0	1	5.05	100	1	1	4	1	300	12	60484.7	21680.1	5	594.059	2970.3	990.099	4554.46	0.752576	7.60606
257	1	8	0	0	1	0	1	1	54	0	0	0	1	1.03	4.62	18.2	1	1	3	1	200	14	32120.4	13835.6	1	649.351	1515.15	216.45	2380.95	0.617009	3.8
258	2	20	0	1	0	0	1	1	55	0	1	0	0	1.55	6	48.9796	0	1	5	0	100	17	80434	24572.3	21	2500	3333.33	1666.67	7500	0.343911	7
259	1	7	1	0	0	0	1	1	61	1	0	0	0	1	4.5	92.8	1	1	2	1	100	13	18022.3	8471.62	9	111.111	222.222	133.333	466.667	0.788615	1.1875
260	1	3	0	1	0	0	1	1	63	1	0	0	0	1.2	0.99	100	1	1	2	1	50	12	3504.73	24752.3	12	2020.2	5050.5	2020.2	9090.91	0.404937	6
261	2	19	0	0	0	1	1	1	48	1	0	0	0	1.25	3.44	24.4444	0	1	5	1	500	8	42796.6	18824.6	8	261.628	1889.53	348.837	2500	0.73068	2.09524
262	2	12	0	0	0	1	0	1	64	0	0	0	1	1.02	2.01	100	0	0	2	0	2000	4	-25470.1	2004.94	2	1417.91	5497.51	2487.56	9402.99	0	7.66667
263	1	3	0	1	0	0	1	0	70	0	1	0	0	0.5	7.5	75	0	0	4	1	200	11	145035	24964.6	12	160	533.333	400	1093.33	0.895007	6
264	2	20	1	0	0	0	1	1	65	1	0	0	0	0	2.33	100	0	1	2	0	100	5	1944.78	3753.13	9	257.511	643.777	214.592	1115.88	0.848696	8.83333
265	1	6	0	1	0	0	0	1	58	1	0	0	0	1	2.48	100	0	1	2	0	100	5	-28278.2	6863.65	23	1209.68	8064.52	2419.35	11693.5	0.909103	2.91667
266	2	17	0	0	0	1	0	1	60	0	0	0	1	1	1.87	24.2647	1	1	4	0	50	5	31166.9	31426.2	2	1604.28	2139.04	1604.28	5347.59	0.700527	2.5
267	1	1	0	1	0	0	1	1	64	1	0	0	0	2	17.01	21.875	1	0	2	0	600	6	13492.1	1378.14	11	70.5467	117.578	88.1834	276.308	0.74054	0.633333
268	1	4	0	1	0	0	1	1	59	0	1	0	0	2.35	7.17	53.5963	0	0	4	1	3000	10	23205.1	17727.4	20	4184.1	2789.4	836.82	7810.32	0.734074	5.61905
269	2	16	0	0	0	1	1	1	67	0	0	0	1	0.3	0.91	0	1	0	2	1	200	1	2473.17	10333.2	17	362.637	1098.9	219.78	1681.32	0	6
270	2	15	0	1	0	0	0	1	89	0	0	1	0	0	3	0.990099	0	1	2	0	50	2	-8114.45	8228.52	12	50	1333.33	133.333	1516.67	0	3.33333
271	2	14	0	1	0	0	1	1	47	0	0	1	0	2.83	1.53	50	0	1	3	1	50	15	21250.8	22941.7	11	784.314	849.673	392.157	2026.14	0.612166	15.8333
272	1	8	0	1	0	0	0	1	34	0	0	1	0	0	0.36	50.7463	1	1	2	0	200	3	5200.04	24861.2	5	0	1666.67	555.556	2222.22	0	0
273	1	3	0	0	0	1	0	0	60	0	1	0	0	0	0.18	100	1	0	2	0	400	1	958.276	18657.1	0	3333.33	3333.33	1111.11	7777.78	0	1
274	2	12	0	0	0	1	0	1	55	0	1	0	0	1.52	4.57	100	0	0	5	0	40	8	21695.9	10064.8	2	1094.09	1094.09	656.455	2844.64	0.368363	7.25
275	2	14	0	0	0	1	1	1	52	0	1	0	0	2.22	6.06	40.625	1	0	5	1	500	10	8048.8	5433.8	2	247.525	825.083	165.017	1237.62	0.553868	8.1
276	2	15	1	0	0	0	0	1	37	0	0	1	0	2.3	4.5	100	1	1	3	0	0	5	-533.176	10341.5	2	222.222	2444.44	888.889	3555.56	0.549018	2.70833
277	2	11	0	0	0	1	1	0	58	0	1	0	0	1.1	1.33	100	1	1	2	0	150	3	4524.36	10695	11	0	2255.64	1127.82	3383.46	0	2
278	2	18	0	1	0	0	0	1	60	0	1	0	0	1	4.86	23.7762	1	0	3	0	300	9	46429.1	18113	12	823.045	2469.14	308.642	3600.82	0.592104	7.2619
279	1	3	1	0	0	0	1	1	43	0	1	0	0	1.5	4.65	100	1	1	4	1	200	8	32331.7	10695	5	430.108	645.161	430.108	1505.38	0.167597	8.5
280	2	18	0	0	1	0	0	1	83	0	1	0	0	1.6	2.68	12.6761	1	0	5	0	100	5	18325.3	11371.4	0	932.836	1119.4	37.3134	2089.55	0.441758	4.8
281	2	13	1	0	0	0	1	1	52	0	0	1	0	1.9	11	42.8571	0	1	4	1	100	7	12266.8	8501.52	7	545.455	1818.18	545.455	2909.09	0.890312	10.8333
282	2	15	1	0	0	0	1	1	44	0	0	1	0	3.62	13.05	38.3077	0	1	3	1	50	14	625514	50939.8	1	521.073	1226.05	766.284	2513.41	0.860579	5.45833
283	1	9	0	0	1	0	0	1	55	1	0	0	0	0.12	0.67	0	1	0	6	0	50	1	2153.24	8019.76	0	0	2238.81	328.358	2567.16	0.5	1.66667
284	1	5	0	0	0	1	0	1	45	0	1	0	0	2.57	5.01	56.518	0	1	4	0	100	8	-19696.2	4825.1	1	4570.86	2255.49	299.401	7125.75	0.331116	1.25
285	2	19	0	0	0	1	1	1	59	0	0	0	1	1.3	9	40.7407	1	1	2	1	200	13	77686	14548.4	8	555.556	1666.67	444.444	2666.67	0.897766	5.5
286	2	17	0	1	0	0	1	1	60	0	1	0	0	1.02	1.32	50	0	0	6	0	100	3	15115.3	14367.7	32	303.03	795.455	0	1098.48	0.451612	10.8333
287	1	2	0	1	0	0	1	1	60	0	1	0	0	2.07	2.3	24.2424	1	0	5	1	100	10	15033.8	19710.4	19	1521.74	2608.7	1304.35	5434.78	0.490988	2.5
288	2	16	0	0	0	1	1	1	59	0	0	0	1	1.37	1.37	19.0476	0	0	4	0	0	3	5533.11	10170.2	18	218.978	364.964	364.964	948.905	0	2
289	2	14	1	0	0	0	0	1	78	1	0	0	0	0.5	3.99	90.1235	0	1	3	0	0	10	8573.41	4096.09	9	0	300.752	125.313	426.065	0.49734	3.33333
290	2	13	0	1	0	0	1	1	63	0	0	0	1	1.5	12	34.2697	0	1	5	0	200	18	224425	21268.8	7	416.667	583.333	250	1250	0.788784	9.38461
291	2	12	0	0	1	0	1	1	45	0	1	0	0	0.2	6	55.2239	1	1	5	1	400	16	92688.2	21989.7	25	833.333	1666.67	583.333	3083.33	0.905226	5.35
292	2	20	0	1	0	0	1	1	65	0	1	0	0	2.35	5.98	41.958	0	1	3	0	100	4	-116250	3369.51	21	2508.36	1337.79	1505.02	5351.17	0	24
293	2	13	0	0	0	1	1	1	56	1	0	0	0	0.5	2.8	44.4444	1	0	3	1	150	9	28040.7	16836	2	1071.43	1785.71	892.857	3750	0.464701	5.5
294	1	10	0	0	0	1	0	1	55	1	0	0	0	0.6	0.79	100	1	0	2	0	100	7	486.258	8906.66	0	63.2911	3797.47	632.911	4493.67	0	1
295	2	12	0	0	1	0	1	1	45	0	1	0	0	0	8.75	35.3365	1	1	5	1	50	9	29335.5	6321.77	25	571.429	571.429	57.1429	1200	0.639738	2.16667
296	2	12	0	0	1	0	0	0	59	0	0	0	0	0	0.03	0	1	0	1	0	0	2	361.8	12060	26	0	0	0	0	0	0
297	1	1	1	0	0	0	0	1	50	1	0	0	0	1.8	3.43	37.6744	0	0	6	0	100	4	1295.35	5482.9	5	453.644	1233.24	357.143	2044.02	0	2.33333
298	2	16	0	0	0	1	1	1	50	1	0	0	0	1.42	10.01	42.8266	1	1	2	1	400	5	75285.3	10418.1	17	299.7	799.201	499.5	1598.4	0.655018	10.3333
299	2	12	0	0	1	0	0	1	52	0	1	0	0	0.3	0.91	100	0	0	3	0	50	2	-10933.2	7216.25	26	2747.25	2747.25	1648.35	7142.86	0.905589	5
300	2	12	0	0	0	1	0	1	57	0	1	0	0	1.31	2.4	100	1	0	9	0	150	3	-3068.05	11242.5	2	20.8333	5000	0	5020.83	0	2.66667
301	1	9	0	1	0	0	1	1	45	0	0	1	0	2	6.8	75.6637	1	0	3	1	500	14	32299.9	11705.9	19	661.765	2205.88	588.235	3455.88	0.584448	2.875
302	2	12	0	0	0	1	0	1	88	0	1	0	0	2.44	2.77	0	1	0	3	0	100	3	1491.12	574.412	2	36.1011	0	0	36.1011	0	1.33333
303	2	19	0	0	0	1	1	1	59	0	1	0	0	2.06	5.32	14.1509	1	0	5	1	100	6	32462.6	8368.91	8	169.173	319.549	150.376	639.098	0.700037	6.16667
304	2	12	0	0	1	0	0	1	40	1	0	0	0	0.5	0.54	100	1	1	6	0	200	5	329.425	17832.3	26	92.5926	3703.7	2777.78	6574.07	0	1
305	1	2	0	1	0	0	1	1	56	0	1	0	0	2.03	1.72	38.9222	1	0	5	1	400	13	18501.1	20582.1	19	3604.65	3197.67	581.395	7383.72	0.393835	4.83333
306	1	1	0	0	0	1	0	0	61	0	0	0	0	1	4.02	0	1	0	2	0	30	1	6746.48	2673.25	0	74.6269	149.254	99.5025	323.383	0.75	4.16667
307	1	8	0	1	0	0	1	1	65	0	0	1	0	0	5.61	14.59	0	1	4	1	1500	10	56035.4	15207.7	4	281.64	891.266	802.139	1975.04	0.74191	2.66667
308	2	20	1	0	0	0	0	1	59	0	1	0	0	1.58	3.5	37.3832	1	0	3	0	100	14	70491.3	27854.7	9	1028.57	657.143	1857.14	3542.86	0.681236	9
309	2	12	0	0	1	0	0	1	31	0	1	0	0	0	0.9	100	1	1	4	0	100	3	-1604.75	1383.61	26	555.556	555.556	55.5556	1166.67	0.857342	0
310	1	2	0	0	0	1	0	1	35	1	0	0	0	0.6	3.01	4.11765	1	0	5	0	100	3	19991.1	9066.82	3	83.0565	631.229	66.4452	780.731	0.0381076	2.5
311	2	13	0	0	1	0	0	1	52	0	1	0	0	1.35	0.82	6.94444	1	0	6	0	50	3	17613	22942.7	2	0	0	0	0	0.0131824	0
312	2	19	0	0	1	0	0	1	36	0	1	0	0	0.4	2.38	3.7037	0	1	3	0	200	4	26154.7	14434.7	1	210.084	420.168	504.202	1134.45	0	1
313	2	15	0	1	0	0	0	1	65	0	1	0	0	0	0.24	62.5	1	1	3	0	0	6	661.198	2963.32	12	208.333	0	0	208.333	0.253094	0.833333
314	1	7	0	0	0	1	0	1	61	0	0	1	0	0.22	10.08	53.5776	1	0	5	0	100	7	5588.21	6127.8	0	97.2222	992.063	297.619	1386.9	0.390513	0.666667
315	2	13	1	0	0	0	1	1	75	0	1	0	0	1.1	3.53	14.0411	0	1	3	1	50	4	280495	87760.5	7	1699.72	1983	1133.14	4815.86	0.874126	5
316	2	19	0	1	0	0	0	1	55	1	0	0	0	1	1.09	100	0	1	2	0	50	2	3612.79	13176.9	19	0	0	0	0	0	0
317	1	9	0	1	0	0	0	0	58	0	0	0	0	0	0.3	100	0	1	1	0	50	3	1990.86	8302.87	20	1000	666.667	0	1666.67	0	0.666667
318	2	20	0	1	0	0	0	1	37	0	1	0	0	0.56	2.05	19.6429	0	1	4	0	100	9	-5873.93	17037.1	21	2439.02	7317.07	3902.44	13658.5	0	10.3333
319	1	10	0	1	0	0	0	1	63	0	0	0	1	0	3.11	92.9412	1	1	2	0	100	4	-10577	6052.41	15	321.543	964.63	643.087	1929.26	0	1.66667
320	2	11	0	0	0	1	1	1	61	1	0	0	0	1.5	3.46	100	1	0	3	1	100	12	-16383.3	4397.88	10	2023.12	867.052	462.428	3352.6	0.227509	10.3333
321	2	19	0	1	0	0	0	1	62	0	0	1	0	2.02	15	0.199601	1	1	5	0	100	2	-1207.54	1842.83	19	66.6667	333.333	40	440	0	4
322	2	13	1	0	0	0	0	1	39	1	0	0	0	1.1	0.7	1.49956	1	0	4	0	50	4	8796.21	26423.2	8	0	5714.29	428.571	6142.86	0	0.666667
323	2	15	0	1	0	0	1	1	51	0	1	0	0	1.5	20	0.596421	0	1	5	1	100	6	66230.1	8134	11	100	1000	100	1200	0.330295	8.66667
324	1	1	1	0	0	0	1	1	74	1	0	0	0	2.6	3.2	20.3175	1	0	6	1	50	3	14820.2	7131.33	4	625	187.5	468.75	1281.25	0.676419	4.25
325	1	4	0	1	0	0	1	1	53	0	0	1	0	1	3	84.1861	0	0	1	1	1000	18	-28491.4	28169.5	20	6666.67	3333.33	2666.67	12666.7	0.799333	8.38889
326	2	12	0	0	1	0	0	1	61	0	0	0	1	0	0.03	0	1	0	2	0	150	4	1171.76	42658.8	26	3333.33	0	266.667	3600	0	2
327	2	20	0	1	0	0	1	1	70	0	1	0	0	1	6.7	0	0	1	2	0	50	1	14932.8	5012.35	21	597.015	895.522	298.507	1791.04	0	7
328	1	10	1	0	0	0	0	0	59	0	1	0	0	0	0.03	0	1	1	2	0	50	1	155.556	5185.19	4	0	0	0	0	0	0
329	1	7	0	1	0	0	1	1	34	0	1	0	0	1.62	7.46	38.3954	0	1	5	1	200	11	11794	12975.1	19	804.29	5361.93	670.241	6836.46	0.769737	1.66667
330	1	2	0	1	0	0	1	1	59	1	0	0	0	0	1.87	39.548	1	0	3	0	50	8	36531.4	32503.4	20	1604.28	3743.32	1069.52	6417.11	0.688993	5
331	2	12	0	0	1	0	0	1	26	0	1	0	0	2.25	0.15	100	1	1	4	0	50	6	701.003	12073.4	26	3733.33	1666.67	0	5400	0.319574	10
332	1	6	0	1	0	0	1	1	55	0	1	0	0	2	3.99	42.1965	1	0	3	0	400	5	-22128.2	8338.8	23	626.566	5012.53	2005.01	7644.11	0.162718	3.16667
333	1	2	0	1	0	0	1	1	58	1	0	0	0	1.02	4.42	29.7778	1	1	5	1	300	5	38237.7	12825.3	19	1809.95	1583.71	0	3393.67	0.589365	3.66667
334	2	18	0	0	1	0	0	1	55	1	0	0	0	0	5.36	5.78231	0	1	5	0	100	7	31236	11657.8	0	93.2836	1865.67	373.134	2332.09	0.49366	0.833333
335	1	7	0	0	1	0	0	1	54	1	0	0	0	1.67	2.18	0	1	1	5	0	200	5	11155.6	15025.5	0	91.7431	3440.37	688.073	4220.18	0.410101	2
336	2	13	1	0	0	0	0	1	58	0	0	0	1	1.9	3.57	100	1	0	5	0	200	8	7690.25	8820.8	8	336.134	1400.56	336.134	2072.83	0.926333	10.4286
337	1	2	0	1	0	0	1	1	44	1	0	0	0	2.2	2.81	44.0529	1	1	5	1	100	3	11735.8	10119.5	19	284.698	1957.3	925.267	3167.26	0.301542	2.5
338	1	9	1	0	0	0	1	1	53	0	0	1	0	2	2.97	100	0	0	4	0	200	6	-1826.61	6826.06	3	1010.1	1178.45	117.845	2306.4	0	14.6667
339	2	14	0	0	1	0	1	1	62	0	0	1	0	1	5.01	100	1	1	3	1	400	8	-10391.6	2067.54	1	499.002	1197.6	119.76	1816.37	0.675481	15
340	2	11	0	0	0	1	0	1	75	0	1	0	0	1	0.7	1.47059	1	0	6	0	50	3	12629.3	28899	11	0	4285.71	0	4285.71	0	0.666667
341	1	7	0	1	0	0	1	1	60	0	1	0	0	0.7	4.71	100	1	1	7	1	200	7	25962.4	11053.6	19	318.471	1698.51	849.257	2866.24	0.515145	2.66667
342	1	7	1	0	0	0	0	1	54	0	1	0	0	3	1.68	76.3158	1	1	2	0	500	2	22552.8	20477.8	10	29.7619	2380.95	238.095	2648.81	0.390466	2.83333
343	2	13	0	1	0	0	1	0	52	0	1	0	0	1.02	2.93	2.63158	1	1	2	1	200	5	18750.4	10088.9	6	0	1023.89	40.9556	1064.85	0.454429	1.83333
344	1	9	0	1	0	0	0	1	42	1	0	0	0	1.5	9.3	30.7692	1	1	4	0	150	10	1667.23	1455.62	20	54.8387	64.5161	6.45161	125.806	0.113602	2.66667
345	2	13	0	1	0	0	1	1	70	0	1	0	0	1.1	4.35	16.5	0	1	5	1	200	6	17490.5	9698.97	6	183.908	1609.2	390.805	2183.91	0.490364	4.41667
346	2	12	0	0	1	0	1	1	45	0	1	0	0	0.3	4	100	0	1	5	1	250	7	33569.7	18442.4	25	1175	3500	375	5050	0.823462	9
347	1	2	0	0	1	0	1	1	58	1	0	0	0	2.23	2.01	39.801	1	0	7	0	300	1	22082.8	16707.8	1	0	1243.78	248.756	1492.54	0	3.33333
348	2	19	0	1	0	0	0	1	56	0	0	1	0	2.24	12	66.6667	0	0	5	0	100	8	24246.4	3735.54	19	416.667	250	25	691.667	0.470724	9
349	2	14	0	1	0	0	1	1	37	0	0	1	0	3.3	12.99	74.1111	0	1	3	1	500	11	124972	17203.4	11	1539.65	1154.73	384.911	3079.29	0.917781	16.1042
350	2	12	0	0	0	1	0	1	45	1	0	0	0	1.9	2.68	0.740741	0	1	3	0	100	3	8895.04	6061.58	2	0	932.836	0	932.836	0	1.33333
351	1	7	0	1	0	0	0	0	61	0	0	0	0	2	2.01	100	1	0	3	0	200	27	181272	125260	20	7462.69	13432.8	10447.8	31343.3	0.968091	3.16667
352	2	14	1	0	0	0	1	1	74	0	1	0	0	0.5	3.24	100	1	1	5	1	100	3	1209.75	527.7	8	46.2963	77.1605	0	123.457	0	5.33333
353	1	10	0	0	0	1	0	1	27	1	0	0	0	1.2	2.07	2.89855	1	0	5	0	0	2	10744.3	6543.14	0	241.546	241.546	144.928	628.019	0	2.33333
354	1	9	1	0	0	0	0	1	48	0	0	1	0	2.5	9.3	97.7199	1	1	6	0	2000	4	88705.2	11298.4	3	72.043	268.817	322.581	663.441	0	0
355	2	15	1	0	0	0	1	1	61	0	1	0	0	1.25	6	40.1198	0	1	6	1	100	10	-3122.58	5562.9	1	333.333	1333.33	166.667	1833.33	0.168576	1.16667
356	2	15	0	1	0	0	0	1	65	0	0	0	1	1	15	1.47059	1	1	4	0	100	5	80849.9	6863.33	12	66.6667	200	26.6667	293.333	0.791117	2.5
357	1	7	0	0	1	0	0	1	45	1	0	0	0	0.5	1	0	1	1	5	0	200	1	-946.826	9403.17	0	0	3000	750	3750	0.428571	2
358	2	12	0	0	1	0	0	1	50	0	0	0	1	0	6	14.1631	0	1	4	0	100	5	-6344.35	2942.61	26	416.667	833.333	1000	2250	0.199644	3
359	1	4	1	0	0	0	1	1	49	0	1	0	0	1	4.53	19.8795	1	1	4	1	150	5	8637.03	4975.06	7	220.751	883.002	441.501	1545.25	0.273515	2.08333
360	2	15	0	1	0	0	0	1	65	0	1	0	0	0	2.17	43.2314	1	1	2	0	200	18	15860.2	21594.6	12	1382.49	5529.95	691.244	7603.69	0.518227	5.05
361	2	20	0	1	0	0	0	0	66	0	0	0	0	0	6.01	27.3469	0	1	1	0	500	8	83392.9	16488	21	332.779	998.336	83.1947	1414.31	0.688261	9
362	2	14	0	1	0	0	1	1	65	0	1	0	0	1.5	0.48	30.4348	0	0	2	1	50	7	3111.26	21273.5	11	833.333	1458.33	625	2916.67	0.558974	3
363	1	7	0	0	1	0	0	1	60	1	0	0	0	0.21	12	11.1111	1	0	6	0	100	3	26394.4	4766.2	0	100	416.667	0	516.667	0.305328	1.83333
364	2	15	0	0	0	1	0	1	60	1	0	0	0	0.2	0.03	50	1	0	4	0	50	2	121.926	4064.21	0	0	0	0	0	0	0
365	2	19	0	0	1	0	0	1	65	1	0	0	0	0.2	2.34	1.96078	1	1	2	0	200	2	39482.1	20227.4	1	512.82	512.82	213.675	1239.32	0	2.66667
366	2	12	0	1	0	0	0	1	24	0	1	0	0	1.45	1.69	99.272	0	1	3	0	100	17	9570.05	14479.3	3	1479.29	2366.86	1183.43	5029.59	0.248188	10.6667
367	1	2	1	0	0	0	1	1	57	0	0	1	0	1	7.02	23.2975	1	0	3	1	100	4	23893	5939.18	3	227.92	997.151	142.45	1367.52	0.382917	5
368	1	6	0	1	0	0	1	1	63	1	0	0	0	1.08	10.05	30.2083	0	1	2	1	0	8	37968.9	7738.2	22	199.005	497.512	398.01	1094.53	0.663531	2.66667
369	2	17	0	1	0	0	1	1	42	0	0	0	1	2.52	3.04	19.2308	1	0	4	1	500	7	48227.3	20584.7	31	49.3421	986.842	1315.79	2351.97	0.794281	1
370	2	19	1	0	0	0	1	1	42	1	0	0	0	3.06	5.65	41.8733	1	1	5	1	100	13	59846.5	14795.8	3	530.974	884.956	265.487	1681.42	0.647804	8.21429
371	2	12	0	0	0	1	0	1	60	0	1	0	0	0	5.67	100	0	1	3	0	100	3	9032.91	2862.95	2	105.82	529.101	0	634.921	0	7.33333
372	1	3	0	1	0	0	1	1	58	0	0	1	0	0	13.56	100	1	1	6	1	200	3	18036.9	5976.17	12	110.619	1106.19	737.463	1954.28	0.663061	2
373	2	19	0	1	0	0	0	0	42	0	0	0	0	2	1.2	77.4194	1	0	3	0	100	5	5257.9	13839.9	19	416.667	1666.67	125	2208.33	0	6
374	1	2	1	0	0	0	0	1	58	1	0	0	0	2	2.17	0	1	1	2	0	50	1	23346.1	14237.9	4	0	1105.99	46.0829	1152.07	1	1.66667
375	2	12	0	0	1	0	0	1	78	0	0	0	1	0	6.67	100	0	1	2	0	100	13	92058.3	16845.3	26	374.813	899.55	749.625	2023.99	0.854556	3.5
376	1	4	0	1	0	0	1	0	70	0	0	1	0	3.5	7.5	45.6522	0	0	4	1	200	26	115345	24632.6	20	2000	2000	1600	5600	0.859252	8.29167
377	2	12	0	1	0	0	0	0	40	0	0	0	0	1.24	0.03	0	1	1	2	0	0	3	954.716	32490.5	3	666.667	0	0	666.667	0	2.16667
378	1	7	1	0	0	0	1	1	45	1	0	0	0	1.8	6.27	4.14747	1	0	7	1	50	8	-652.41	5334.54	9	47.8469	1275.92	478.469	1802.23	0.576054	9.5
379	2	15	0	0	0	1	0	1	30	0	1	0	0	1.6	5.03	0.332226	1	1	4	0	100	3	32827.3	10717.2	0	254.473	1013.92	89.4632	1357.85	0	1.33333
380	2	19	0	0	0	1	1	1	56	0	0	1	0	3.68	2.56	19.5767	1	0	6	1	100	4	26284.2	14532.9	8	0	1953.12	781.25	2734.38	0.649915	1.66667
381	1	9	0	1	0	0	0	0	55	0	1	0	0	2.2	7.2	32.7314	1	0	2	0	200	13	111251	20271	20	416.667	1111.11	277.778	1805.56	0.550932	3.71212
382	1	5	1	0	0	0	0	1	50	1	0	0	0	0.6	2.24	5.74713	1	0	6	0	50	6	35389.4	22191.7	3	366.071	2991.07	357.143	3714.29	0.327871	4.5
383	2	15	0	0	0	1	0	1	50	0	1	0	0	1	0.03	50	1	0	5	0	0	2	1111.19	37039.6	0	0	0	0	0	0.269981	2.5
384	2	20	1	0	0	0	1	1	50	1	0	0	0	1.17	4.07	30.2671	0	0	2	0	200	6	96390.8	31729.9	9	859.951	1719.9	737.101	3316.95	0.878596	5.95833
385	2	19	0	0	1	0	0	1	56	0	1	0	0	3.5	1.99	0.990099	1	0	7	0	50	3	13374.7	10313.9	1	75.3769	1507.54	502.513	2085.43	0	1.66667
386	1	6	0	1	0	0	1	1	42	0	1	0	0	1	0.84	100	1	0	6	1	300	7	-5030.77	9487.18	22	2142.86	3571.43	1428.57	7142.86	0.284059	4.33333
387	2	20	0	1	0	0	0	0	57	0	0	0	0	0	1.05	100	0	1	1	0	50	4	-1870.87	19551.6	21	571.429	4761.9	1904.76	7238.1	0.523475	0
388	2	20	0	1	0	0	1	1	56	0	1	0	0	1.5	9.03	37.788	0	0	6	1	500	8	3269.5	9193.74	20	1661.13	1439.65	1218.16	4318.94	0.617403	12.3333
389	2	18	0	1	0	0	1	1	75	1	0	0	0	1.7	3.54	58.4906	1	0	6	0	100	9	49824.3	21447.6	12	847.458	2259.89	706.215	3813.56	0.880424	10.8
390	1	6	0	1	0	0	1	1	43	0	1	0	0	2.9	12.5	20	0	0	6	1	500	7	17449.5	7415.96	22	160	2000	880	3040	0.246397	2
391	1	9	0	1	0	0	0	1	72	1	0	0	0	1.5	8.04	23.8636	1	0	2	0	50	3	22272.8	7005.33	20	497.512	932.836	62.1891	1492.54	0.630393	8.5
392	2	19	0	0	0	1	1	1	37	0	1	0	0	2.7	6.09	1.47783	1	1	7	1	100	4	15091.3	5972.3	8	164.204	821.018	0	985.222	0	3.33333
393	1	8	0	0	1	0	0	1	57	0	0	1	0	2.73	2.46	6.49351	1	0	6	0	500	3	17027.8	12013.3	2	132.114	1422.76	365.854	1920.73	0	11.6667
394	2	18	0	1	0	0	0	1	45	1	0	0	0	0.3	0.21	100	1	0	5	0	0	2	851.25	4053.57	12	0	0	0	0	0.656388	0
395	1	7	1	0	0	0	1	1	60	0	1	0	0	0.5	6.99	100	0	1	2	1	0	11	55763.3	12269.4	9	286.123	715.308	143.062	1144.49	0.349255	1.41667
396	2	20	0	0	0	1	0	0	55	1	0	0	0	1.2	0.06	50	1	0	3	0	0	3	4028.22	67136.9	0	0	0	0	0	0	0
397	1	9	1	0	0	0	0	1	74	0	0	1	0	0	18	0	0	1	2	0	100	1	27299.3	2238.85	3	0	0	0	0	0	2
398	1	6	0	0	1	0	1	1	32	0	0	1	0	21.5	6.6	100	1	1	4	1	150	8	43463.7	14600.6	9	530.303	2727.27	606.061	3863.64	0.784003	1.64583
399	2	20	0	1	0	0	1	1	35	0	1	0	0	0.5	7.05	54.023	0	1	5	1	200	10	6363.36	10867.1	20	1276.6	2836.88	992.908	5106.38	0.814114	6.75
400	2	17	0	0	0	1	0	1	64	1	0	0	0	2.4	3.68	100	1	1	4	0	200	5	15510.3	9962.05	2	679.348	1358.7	543.478	2581.52	0.463152	7.5
401	1	7	1	0	0	0	1	1	69	1	0	0	0	0.5	2.31	100	1	1	3	1	200	9	270366	120981	9	216.45	1731.6	216.45	2164.5	0.611131	0.875
402	2	19	0	0	1	0	1	1	61	1	0	0	0	1.5	3.06	100	0	1	2	1	50	2	41958.6	15509.3	0	326.797	392.157	65.3595	784.314	0	5
403	1	4	0	0	0	1	0	1	46	1	0	0	0	1.35	2.31	100	1	0	4	0	150	7	5979.59	10467.4	0	2164.5	1298.7	865.801	4329	0	5
404	1	9	1	0	0	0	1	1	65	0	1	0	0	3.9	18.67	53.7037	0	0	8	0	50	17	30873.8	4837.91	3	696.304	803.428	80.3428	1580.07	0.723737	9.24242
405	1	10	0	0	0	1	0	1	48	1	0	0	0	1	2.01	2.98507	1	1	6	0	50	2	5988.49	4720.64	0	248.756	248.756	248.756	746.269	0	0
406	2	12	0	0	1	0	1	1	60	0	0	0	1	1.4	10.05	100	0	1	2	1	100	14	79904	12811.3	25	796.02	1492.54	796.02	3084.58	0.754794	5
407	1	7	0	1	0	0	1	1	63	0	0	1	0	1.65	9	28.5714	0	1	6	1	100	9	53672.7	10408.1	19	555.556	666.667	222.222	1444.44	0.496021	12
408	2	16	0	0	0	1	1	1	64	0	1	0	0	1.15	4.03	30.5936	1	1	4	1	100	7	10753.1	8153.63	17	514.888	644.169	107.94	1267	0.31568	4.02381
409	2	15	0	0	0	1	0	1	66	0	1	0	0	1	5	0.990099	0	1	6	0	50	2	62991.3	14890.3	0	0	600	0	600	0.45107	3.33333
410	2	12	0	0	1	0	0	1	63	0	1	0	0	2.71	9	100	1	1	2	0	50	14	97615.5	16068.4	26	555.556	1666.67	222.222	2444.44	0.557753	8.66667
411	1	10	0	0	1	0	1	1	38	1	0	0	0	1	6.17	68.3544	0	1	4	1	500	9	34282	10799.4	0	324.149	1134.52	648.298	2106.97	0.767315	2.97619
412	2	13	1	0	0	0	1	1	65	0	1	0	0	2.84	3.01	33.8308	0	1	3	1	50	9	25036.4	20842.6	7	1993.36	2657.81	2325.58	6976.74	0.177895	7
413	1	9	0	1	0	0	1	1	65	0	0	1	0	2.18	4.8	38.4615	1	1	5	1	100	7	52566.1	13805.4	19	187.5	625	250	1062.5	0.386214	7.33333
414	1	1	0	0	0	1	0	1	60	0	0	0	1	1.5	3.51	49.4949	1	0	3	0	50	9	1055.47	2494.44	0	142.45	712.251	341.88	1196.58	0.0883636	1.83333
415	2	16	0	0	0	1	0	0	55	0	0	0	0	0.34	1.39	2.41522	1	0	3	0	100	4	-3212.51	5048.55	18	21.5827	2877.7	143.885	3043.17	0	4
416	2	11	0	0	0	1	0	1	33	0	1	0	0	1.57	6	0.990099	0	1	3	0	50	2	-1666.89	2238.85	11	11.6667	333.333	38.3333	383.333	0	15
417	1	9	0	1	0	0	0	0	52	0	0	0	0	0.2	3.6	100	1	1	2	0	50	10	-3390.2	3905.5	20	55.5556	833.333	138.889	1027.78	0.36789	2
418	1	10	0	0	0	1	0	1	58	0	1	0	0	0.53	1.41	1.44547	1	0	3	0	100	4	20900.2	19503.7	0	35.461	2127.66	567.376	2730.5	0	1
419	2	12	0	1	0	0	0	1	28	0	0	0	1	0	0.81	100	1	1	5	0	30	5	-3731.49	6751.24	3	740.741	864.198	246.914	1851.85	0	2
420	2	15	0	1	0	0	1	1	26	1	0	0	0	3.45	12.06	51.4286	0	1	5	1	200	14	102840	27287.8	11	1492.54	4560.53	2238.81	8291.87	0.772517	3
421	2	12	0	0	0	1	0	1	44	0	0	1	0	1.4	6.67	27.7056	1	1	3	0	400	13	-3810.38	6625.13	2	449.775	449.775	299.85	1199.4	0.717634	5.8
422	2	19	0	1	0	0	0	1	63	0	0	0	1	2.32	3.5	7.79816	0	0	2	0	50	4	26686.7	11021.9	19	171.429	857.143	168.571	1197.14	0.522327	5
423	2	12	0	0	1	0	1	1	52	0	0	1	0	2.03	1.35	44.8819	0	0	5	0	150	13	-11452.8	16701.6	26	5185.19	5925.93	4444.44	15555.6	0.768456	2.16667
424	1	4	1	0	0	0	0	1	62	1	0	0	0	1.5	2.29	100	1	0	2	0	0	7	-3.01172	7203.93	8	873.362	873.362	1310.04	3056.77	0.244283	2.5
425	2	20	0	1	0	0	0	1	33	0	1	0	0	0.5	3	50	0	0	3	0	100	7	-23566.9	4477.7	21	2666.67	1666.67	2333.33	6666.67	0	10
426	1	7	0	0	1	0	0	1	60	1	0	0	0	0.2	12.54	43.3404	1	1	3	0	500	6	43957	9518.1	0	438.597	1594.9	797.448	2830.94	0.489554	3.75
427	1	3	0	1	0	0	0	1	59	1	0	0	0	1	6.24	89.1304	0	0	2	0	0	10	4043.86	9958.95	13	961.539	1602.56	1442.31	4006.41	0.641275	4
428	2	18	0	1	0	0	1	1	44	0	1	0	0	0.5	17.04	61.39	0	1	5	1	200	5	460083	29987.3	11	293.427	528.169	704.225	1525.82	0.895294	12
429	2	15	0	1	0	0	0	0	38	0	0	0	0	0	0.03	0	1	1	4	0	0	1	600	20000	12	0	0	0	0	0	0
430	1	6	0	1	0	0	0	1	40	0	1	0	0	1	9	100	1	1	5	0	100	7	257575	35786.1	23	333.333	1111.11	333.333	1777.78	0.540802	0.666667
431	2	19	0	0	0	1	1	1	55	0	0	1	0	3.04	2.68	55.4817	1	0	4	1	50	4	47086.3	22132.9	8	317.164	1305.97	447.761	2070.9	0.588269	2.16667
432	1	5	1	0	0	0	1	1	44	0	0	0	1	2	19.5	43.8202	1	1	4	1	300	8	25848	6199.9	2	815.385	1015.38	153.846	1984.62	0.936202	4.5
433	1	10	0	1	0	0	1	1	60	0	1	0	0	1	3	37.5	1	1	6	1	150	5	-2699.62	11733.5	14	833.333	2000	2666.67	5500	0.495214	4.66667
434	2	11	0	0	0	1	1	1	56	0	1	0	0	0	4.9	38.4615	1	1	5	1	100	14	28033.4	13629.3	10	2040.82	1020.41	714.286	3775.51	0.652992	18.3333
435	1	9	0	1	0	0	1	1	66	0	0	1	0	2.37	12	100	1	1	3	1	150	2	35248.6	6716.55	19	725	1000	375	2100	0.833333	6.5
436	1	9	1	0	0	0	0	1	62	0	1	0	0	0	6.45	48.1928	1	1	4	0	100	6	16781.6	10253	3	2821.71	1209.3	1217.05	5248.06	0.0408383	7.16667
437	2	20	1	0	0	0	1	1	64	1	0	0	0	2	5.22	56.6197	0	0	2	1	150	8	192197	44673.8	8	957.854	1915.71	957.854	3831.42	0.855136	9.625
438	2	17	0	1	0	0	0	1	69	0	0	0	1	1.6	1.37	49.6333	1	0	2	0	250	5	397.83	7881.63	32	291.971	985.401	182.482	1459.85	0	5
439	2	16	0	0	0	1	1	1	44	0	1	0	0	1.5	6	20	1	1	4	0	0	8	35254.1	9909.01	18	250	1000	83.3333	1333.33	0.543168	3.8
440	1	1	1	0	0	0	1	1	69	1	0	0	0	0.5	1.02		1	0	2	0	25	0	0	0	5	0	0	0	0		0
441	1	4	0	1	0	0	1	1	54	0	0	1	0	4.42	7.89	99.7093	0	0	5	0	0	17	70866.9	18234.1	21	1901.14	2534.85	1267.43	5703.42	0.758647	21.197
442	2	15	0	0	1	0	0	1	25	0	1	0	0	0	1.12	0.943396	1	1	3	0	100	8	26460.1	32294.8	0	1035.71	803.572	133.929	1973.21	0.268395	2.08333
443	2	16	0	0	0	1	1	1	29	0	1	0	0	1.5	3	32.8859	0	1	4	1	200	6	31119	11048	17	166.667	333.333	166.667	666.667	0.949276	3.70833
444	2	15	0	1	0	0	0	1	79	0	0	1	0	0	16.98	18.4466	1	1	5	0	200	18	-3825.97	7145.11	12	353.357	1766.78	176.678	2296.82	0.738711	4.5
445	1	10	0	0	0	1	0	1	38	0	0	0	1	2.42	3.99	1.50376	1	1	6	0	50	2	12119.7	4040.03	0	125.313	250.627	125.313	501.253	0	2.33333
446	2	20	0	1	0	0	1	1	70	0	0	1	0	0	4.53	10.596	1	0	3	1	0	3	9797.81	5043.67	20	264.901	883.002	220.751	1368.65	0.0370615	0.5
447	2	19	0	0	0	1	1	1	29	1	0	0	0	3.3	7.81	19.9667	0	1	7	1	200	2	72425.1	14469.3	8	51.2164	1920.61	576.184	2548.02	0.134319	4.33333
448	2	19	0	1	0	0	1	1	56	0	1	0	0	2.8	10.34	31.6973	1	0	5	1	1000	11	168296	20376.8	18	145.068	1450.68	116.054	1711.8	0.694242	6.42857
449	2	14	1	0	0	0	1	1	55	0	1	0	0	3.8	18	105.787	0	1	3	1	120	11	1296.08	2183.12	8	277.778	333.333	388.889	1000	0.479017	12.6667
450	1	1	0	0	1	0	0	1	55	0	0	0	1	1.6	1.08	15.3846	1	1	4	0	50	4	-1027.75	2752.08	0	0	1388.89	462.963	1851.85	0.683086	0.833333
451	1	9	1	0	0	0	1	1	46	0	1	0	0	1.72	3.12	49.0196	1	1	4	1	150	6	-2551.59	11465.8	2	4014.42	2211.54	544.872	6770.83	0.63679	6.66667
452	2	18	0	1	0	0	1	1	55	0	1	0	0	0	1.66	6.66667	1	0	7	1	2000	3	35287.2	24040.5	11	391.566	722.892	421.687	1536.14	0.692899	1.33333
453	2	14	0	1	0	0	1	1	59	0	1	0	0	0.25	15	8.75912	1	1	2	1	500	10	67205.6	5807.04	11	20	333.333	20	373.333	0.752718	9.19048
454	1	7	0	0	0	1	0	1	22	1	0	0	0	0	6	66.75	1	1	4	0	0	2	2619.73	2686.62	0	83.3333	833.333	333.333	1250	0.416667	0
455	1	10	0	1	0	0	1	1	70	1	0	0	0	1.65	3.6	100	1	0	2	1	100	11	-26973.8	5979.51	14	2777.78	4166.67	1388.89	8333.33	0.657612	5
456	1	10	0	0	0	1	0	1	28	1	0	0	0	0	1.5	100	1	1	5	0	150	4	17045.1	18363.4	0	333.333	2000	200	2533.33	0	1
457	2	17	0	0	0	1	1	1	58	0	0	1	0	1.05	1.51	100	1	1	4	1	200	7	-976.723	15545.2	1	2649.01	5298.01	1986.76	9933.77	0.587782	10.1667
458	2	17	0	1	0	0	1	1	65	1	0	0	0	1.66	5.59	25.3676	1	0	4	0	300	4	118907	25868.9	32	35.7782	1431.13	357.782	1824.69	0.211284	6.16667
459	2	18	0	1	0	0	0	1	85	1	0	0	0	2.03	6	33.3333	0	0	2	0	50	4	68963	13110.5	12	83.3333	666.667	116.667	866.667	0.689784	2.5
460	2	20	1	0	0	0	0	1	63	1	0	0	0	1.56	4.01	49.8753	0	0	2	0	100	21	95302.4	33841	9	872.818	2992.52	548.628	4413.96	0.617816	0.966667
461	1	7	0	1	0	0	1	1	64	1	0	0	0	0.77	2.01	49.6241	1	0	4	1	50	15	19429.2	17268.3	19	497.512	2985.07	338.308	3820.9	0.614477	3.66667
462	2	12	0	0	1	0	1	1	55	0	0	1	0	2.06	3.54	35.1648	0	0	5	0	200	9	13166.7	11996.2	26	1129.94	2259.89	564.972	3954.8	0.746955	8.92857
463	2	18	0	1	0	0	1	1	58	1	0	0	0	3	14.07	6.5737	1	1	2	1	1000	3	70751.5	6848.01	11	124.378	533.049	213.22	870.647	0.0184889	1.33333
464	1	6	1	0	0	0	1	1	44	0	0	1	0	2.12	11.4	32.3671	0	1	4	1	200	11	74878.7	9375.33	6	438.596	701.754	350.877	1491.23	0.421045	13.6429
465	2	12	0	1	0	0	0	1	66	0	1	0	0	1.1	8.02	100	1	0	5	0	300	3	24086.4	5896.06	3	187.032	748.13	62.3441	997.506	0.340896	2.83333
466	1	7	0	0	1	0	0	1	50	1	0	0	0	1.3	4.47	18.3486	1	0	3	0	200	4	6752.16	7629.12	0	447.427	2237.14	123.043	2807.61	0.472689	2
467	2	20	0	1	0	0	0	1	55	0	1	0	0	0.5	4.55	0	1	0	4	0	50	1	33865.9	10333.2	21	439.56	879.121	329.67	1648.35	0	12
468	2	19	0	1	0	0	0	1	38	0	0	1	0	0	3	0.990099	0	1	4	0	50	2	-6592.45	4688.52	19	50	0	166.667	216.667	0	1.66667
469	2	20	1	0	0	0	0	1	32	0	1	0	0	0	0.37	2.85714	1	1	3	0	100	2	9439.18	37268	9	1351.35	1621.62	405.405	3378.38	0	1
470	2	12	0	0	1	0	1	1	68	0	1	0	0	1.02	3.42	16.6667	1	1	2	1	200	5	-7587.43	3278.53	25	292.398	877.193	584.795	1754.39	0.0302485	5
471	2	19	0	0	0	1	1	1	64	1	0	0	0	0	7.92	100	1	0	5	0	50	11	6274.64	1284.68	9	63.1313	50.5051	63.1313	176.768	0.717119	6.33333
472	2	13	0	0	1	0	1	1	79	0	1	0	0	0	7	100	0	0	3	1	50	6	62324.1	11996.3	1	285.714	571.429	128.571	985.714	0.520438	2
473	2	13	0	0	0	1	1	1	45	0	1	0	0	2.05	1.99	100	0	1	5	1	100	8	8393.14	18815.6	2	1507.54	2512.56	1005.03	5025.13	0.232475	7
474	2	14	0	0	0	1	0	1	85	0	0	0	1	1.7	2.01	16.6667	0	0	2	0	150	7	5721.45	3839.03	3	131.841	89.5522	199.005	420.398	0.80198	2.40476
475	1	10	1	0	0	0	1	1	43	1	0	0	0	2.3	4.08	100	1	1	4	1	100	11	124101	39424.4	3	1102.94	2450.98	735.294	4289.22	0.867834	4.66667
476	1	9	0	1	0	0	1	1	65	1	0	0	0	2.8	1.79	10.0671	1	0	4	1	100	4	25643	21085.5	19	0	1675.98	446.927	2122.91	0.396738	2.91667
477	2	12	0	0	1	0	0	1	35	0	1	0	0	0	1.58	22.2222	1	1	4	0	200	6	-12624	10174.7	26	3797.47	2531.65	1265.82	7594.94	0.446266	3
478	2	12	0	0	1	0	0	1	63	0	1	0	0	1.11	8.04	25.3731	1	0	3	0	200	9	13253.6	6026.57	26	497.512	995.025	373.134	1865.67	0.714424	1.66667
479	1	6	0	0	1	0	1	1	59	0	0	0	1	1.78	3.45	54.4218	0	0	2	0	100	3	-20360.2	3504.29	10	710.145	2318.84	869.565	3898.55	0	6.33333
480	1	4	1	0	0	0	1	1	70	0	1	0	0	0.1	6	100	0	0	2	1	200	11	16301.8	8116.97	7	833.333	666.667	500	2000	0.724177	2
481	2	12	0	0	1	0	0	1	54	0	0	0	1	1	2.58	100	0	0	3	0	100	15	81968.9	42003.4	26	1744.19	1937.98	1162.79	4844.96	0.836375	6.66667
482	2	20	0	0	1	0	1	1	60	0	0	0	1	1.61	2.68	75	0	0	3	1	100	6	28993.8	19885.7	3	746.269	1865.67	932.836	3544.78	0.978126	10.3333
483	1	6	0	0	1	0	1	1	61	0	0	1	0	1.31	5.55	100	1	0	3	1	100	16	5865.86	9165.02	9	720.721	1801.8	1441.44	3963.96	0.306752	4
484	1	9	0	1	0	0	1	1	63	0	0	1	0	4	7.37	10.2564	1	0	4	0	50	8	-22506.2	3194.55	20	447.761	1085.48	271.37	1804.61	0.285279	5.66667
485	1	4	0	1	0	0	1	1	45	0	0	0	1	1	3	59.7403	1	1	1	1	0	10	17400.7	13866.9	20	1333.33	2333.33	666.667	4333.33	0.467666	1.08333
486	2	19	0	0	0	1	0	1	32	0	1	0	0	3.01	6.7	22.6923	1	1	4	0	50	7	286495	49350	9	1791.04	1940.3	746.269	4477.61	0.656723	5
487	1	4	0	0	0	1	0	1	30	1	0	0	0	1.7	7.2	71.374	1	1	4	0	100	14	202376	33107.8	0	416.667	2083.33	694.444	3194.44	0.861444	6.61111
488	1	7	0	0	0	1	0	1	35	1	0	0	0	0.09	2	100	1	1	5	0	100	3	38237.5	22118.7	0	300	600	50	950	0.479064	0.833333
489	2	20	0	1	0	0	1	1	42	1	0	0	0	2.2	1.95	41.3793	0	1	4	0	50	4	-1084.92	12315.4	21	3076.92	3589.74	2564.1	9230.77	0.519071	12
490	2	16	0	0	0	1	1	1	40	0	1	0	0	1.53	5.1	100	1	1	5	1	300	7	4801.71	2125.82	17	58.8235	196.078	39.2157	294.118	0.299681	0.9
491	1	10	0	1	0	0	1	1	74	0	1	0	0	1.76	6.92	100	0	0	6	1	100	8	18629.7	9975.39	14	578.035	2890.17	722.543	4190.75	0.672565	3.02083
492	1	2	0	0	0	1	0	1	33	0	1	0	0	3.04	2.02	4.28571	1	1	6	0	50	6	27922.1	17758.5	3	74.2574	1980.2	1237.62	3292.08	0.0403913	2.5
493	1	4	0	1	0	0	1	0	85	0	0	1	0	0.9	7.99	100	0	0	4	1	200	16	100459	19206.4	20	876.095	1001.25	876.095	2753.44	0.883288	3.77778
494	2	20	1	0	0	0	0	1	43	0	0	0	1	0.5	8.04	33.3333	1	1	5	0	50	6	161133	24693.1	9	1243.78	1492.54	870.647	3606.97	0.734965	11.1667
495	2	15	1	0	0	0	0	1	39	0	0	1	0	0	0.6	0	0	1	3	0	50	4	1292.05	3486.75	2	833.333	500	0	1333.33	0	3.33333
496	2	20	1	0	0	0	0	1	40	0	1	0	0	1.2	2.37	40.2367	1	1	3	0	200	10	32704.3	30466	9	2531.65	6329.11	1265.82	10126.6	0.862499	18.75
497	2	18	0	0	1	0	0	1	67	0	0	0	1	1.4	1	0	0	0	2	0	30	1	16949.7	20149.7	0	0	1000	200	1200	0	0
498	2	14	1	0	0	0	1	1	68	0	0	1	0	0	0.06	100	1	1	4	1	80	3	275.257	6254.29	8	0	1666.67	0	1666.67	0	1.66667
499	2	19	0	0	0	1	0	0	48	0	0	1	0	4.34	2.01	6.94444	1	0	5	0	0	3	12005.7	7415.75	9	0	597.015	248.756	845.771	0	0.666667
500	2	15	0	0	0	1	0	1	51	0	0	0	1	0.2	12.75	8.16327	0	1	4	0	50	2	51933.4	5237.13	0	70.5882	274.51	7.84314	352.941	0.0852438	2.5
501	1	1	0	1	0	0	1	1	60	0	0	1	0	1.04	7.62	47.0588	1	1	7	1	100	10	52238.1	9973.5	10	34.1207	524.934	157.48	716.535	0.376031	0.75
502	2	15	0	1	0	0	0	1	76	0	1	0	0	1.1	7.02	13.9215	1	1	8	0	100	15	22835.7	10517.9	12	783.476	1994.3	356.125	3133.9	0.580555	10.25
503	2	12	0	0	1	0	1	1	62	0	1	0	0	0.1	1.38	78.2609	1	1	5	1	30	5	5489.59	8253.32	25	724.638	1449.28	144.928	2318.84	0.868482	5.16667
504	2	14	0	1	0	0	1	1	67	0	1	0	0	2.52	4.81	22.3214	1	1	5	1	0	16	4797.86	7494.36	11	415.8	1247.4	103.95	1767.15	0.600568	10.5556
505	1	6	0	1	0	0	0	1	84	0	1	0	0	2.07	7.05	1.58371	1	1	5	0	100	5	77639.2	16140.3	23	70.922	1276.6	425.532	1773.05	0.809801	2.26667
506	1	9	0	1	0	0	0	1	62	0	1	0	0	3.8	13.05	1.58371	1	1	8	0	200	2	77912.4	8497.5	20	29.1188	421.456	153.257	603.831	0.753606	2
507	1	3	1	0	0	0	0	1	32	0	0	1	0	0	6	100	1	1	3	0	200	5	9419.61	5403.27	6	333.333	500	500	1333.33	0.485796	4.83333
508	2	14	0	1	0	0	0	1	40	1	0	0	0	0	1.69	2.89855	1	1	5	0	200	6	51.3828	8876.56	12	59.1716	1183.43	591.716	1834.32	0.00464243	3.33333
509	2	20	1	0	0	0	1	1	66	1	0	0	0	1	6.55	15.1786	1	1	4	0	100	5	47181.2	11517.7	9	1221.37	1374.05	916.031	3511.45	0.338352	12
510	2	12	0	0	1	0	1	1	49	1	0	0	0	0.05	3.33	100	0	0	2	0	60	12	6620.8	8654.9	26	900.901	1051.05	150.15	2102.1	0.450124	1.875
511	2	17	0	1	0	0	1	1	39	0	0	1	0	4.5	4.67	100	0	1	5	1	100	5	75265.8	22551.6	31	642.398	1713.06	642.398	2997.86	0.714435	10
512	2	12	0	0	1	0	0	0	71	0	0	0	0	1	0.03	0	0	0	1	0	50	3	844.289	29809.6	26	1666.67	0	0	1666.67	0	2
513	1	6	0	0	1	0	1	1	60	1	0	0	0	0.7	2.33	100	1	0	7	1	100	2	8363.04	7494.87	9	429.185	2145.92	0	2575.11	0.615385	3.66667
514	2	19	0	0	0	1	0	1	65	1	0	0	0	0	0.57	0	0	1	4	0	50	2	5551.26	14651.3	9	0	2631.58	175.439	2807.02	0	1
515	1	1	0	1	0	0	0	1	68	1	0	0	0	1.07	5.22	67.2956	1	0	7	0	50	5	5506.35	3602.75	11	287.356	574.713	287.356	1149.43	0	1
516	1	7	0	1	0	0	1	1	80	1	0	0	0	1.9	2.4	100	1	0	5	0	100	5	-4863.58	6156.84	20	191.667	2283.33	541.667	3016.67	0	12
517	1	1	1	0	0	0	1	1	71	1	0	0	0	2.25	3.13	5.20833	1	0	5	1	500	3	-2005.54	4975.87	4	191.693	702.875	600.639	1495.21	0.491855	1.75
518	1	9	1	0	0	0	0	1	65	1	0	0	0	1.4	5.01	0	1	0	6	0	50	1	15619.7	4021.89	3	0	405.19	99.8004	504.99	0	2
519	1	3	0	1	0	0	0	0	44	0	0	0	0	0.5	1	100	1	1	1	0	200	4	18966.1	23816.1	13	500	500	600	1600	0.438156	2.66667
520	2	20	0	1	0	0	1	0	60	1	0	0	0	1	3	54.7297	1	0	4	0	200	10	97239.9	42180	21	666.667	2666.67	833.333	4166.67	0.788593	10.3333
521	2	17	0	0	0	1	1	1	48	0	0	1	0	1.05	4.34	34.9515	0	1	5	0	50	5	9492.58	5378.47	2	115.207	345.622	276.498	737.327	0.343217	2
522	1	7	1	0	0	0	0	1	45	1	0	0	0	1	0.09	100	1	0	3	0	200	6	2002.63	22251.4	10	0	0	0	0	0.612053	0
523	1	7	0	1	0	0	1	1	64	0	0	1	0	1.6	4.5	43.9216	1	1	4	1	200	9	26440.2	12431.2	19	444.444	1333.33	888.889	2666.67	0.721517	1
524	2	18	0	0	1	0	0	1	29	0	1	0	0	1.5	0.12	0	1	0	3	0	50	2	104.36	4203	0	1666.67	416.667	1250	3333.33	0	3
525	1	3	0	1	0	0	1	1	61	0	1	0	0	1	12.5	100	0	0	6	1	100	10	-11661.6	28907.1	12	3200	6000	6000	15200	0.783444	2
526	2	17	0	1	0	0	1	1	51	0	1	0	0	1.1	2.37	100	0	1	4	1	200	5	-2167.83	11131.7	31	1054.85	2742.62	1265.82	5063.29	0.643006	10
527	2	19	0	1	0	0	0	1	65	0	1	0	0	0	9	21.875	1	1	5	0	100	4	60727.1	8403.01	19	333.333	555.556	166.667	1055.56	0.22028	5
528	2	18	0	0	1	0	0	1	65	1	0	0	0	0	0.6	9.09091	1	0	2	0	20	3	10496.5	17910.8	0	0	0	0	0	0	0.333333
529	1	3	0	1	0	0	1	1	69	0	0	1	0	4	7.02	20.7254	1	0	5	1	500	21	54128.4	13622.3	12	925.926	142.45	997.151	2065.53	0.673451	4.41667
530	2	15	0	1	0	0	1	1	67	0	0	1	0	3.7	11.04	50.0437	0	0	6	1	200	30	128268	15672.8	11	452.899	1630.43	724.638	2807.97	0.682084	6.07895
531	1	1	0	1	0	0	0	0	49	0	1	0	0	0	5.43	100	1	1	4	0	200	8	1441.58	280.218	11	0	9.2081	5.52486	14.733	0.0212373	0.333333
532	2	17	0	0	0	1	1	1	59	0	0	0	1	1.83	3.65	100	1	0	2	0	500	4	-17400.3	5520.45	2	1095.89	2739.73	547.945	4383.56	0	8.33333
533	1	1	0	1	0	0	0	1	60	0	1	0	0	1.5	2.6	50	1	0	5	0	200	2	9194.55	10074.8	11	0	2307.69	769.231	3076.92	0.102564	0.333333
534	2	20	0	1	0	0	1	1	60	0	0	0	1	0	14.5	26.6667	1	1	5	0	200	7	29050.9	7182.82	21	965.517	1724.14	344.828	3034.48	0.735973	8
535	1	7	0	1	0	0	1	1	60	0	0	0	1	1.5	3	45.9677	0	0	5	1	200	8	100180	40326.7	19	266.667	1666.67	333.333	2266.67	0.555179	2
536	2	20	0	0	1	0	1	0	55	0	0	0	0	0.3	1.74	100	0	1	2	0	50	12	122027	77889	4	574.713	1724.14	287.356	2586.21	0.359463	0.333333
537	2	18	0	1	0	0	1	1	45	0	0	1	0	2.5	7.02	100	0	1	5	1	50	2	79864.8	15308.4	11	569.801	854.701	427.35	1851.85	0.961854	10.4167
538	1	4	0	1	0	0	0	1	63	0	1	0	0	0.75	6.99	100	1	0	5	0	150	9	-6949.56	3741.12	21	572.246	1001.43	858.369	2432.05	0.556473	2
539	2	13	1	0	0	0	0	1	38	0	0	0	1	1.25	2.36	33.6634	0	1	4	0	50	9	37400.8	31377.4	8	2542.37	3389.83	2966.1	8898.31	0.283951	7
540	2	17	0	0	0	1	0	1	54	1	0	0	0	0.7	0.51	0	1	0	3	0	200	4	813.09	16064.9	2	588.235	5882.35	1960.78	8431.37	0.210145	2.5
541	1	8	1	0	0	0	1	1	67	0	0	1	0	1	7.5	29.0529	1	0	5	1	100	17	22705.6	5747.41	4	200	1066.67	66.6667	1333.33	0.257818	6.5
542	2	20	0	0	1	0	0	0	60	0	0	0	0	0.5	0.51	0	0	0	1	0	50	2	-1040.88	5606.12	4	980.392	2941.18	980.392	4901.96	0	7
543	1	10	0	0	1	0	0	1	81	0	0	0	1	0.34	7.8	0	1	0	3	0	0	5	522.29	111.832	1	12.8205	12.8205	19.2308	44.8718	0	0
544	1	2	1	0	0	0	1	0	65	0	1	0	0	2.1	2.13	40.4494	1	0	5	1	500	5	27517.4	20102.1	3	704.225	1877.93	469.484	3051.64	0.590848	8.75
545	2	12	0	0	1	0	1	1	60	0	0	1	0	1	6	24.812	0	0	3	1	100	8	14135.1	5855.85	25	500	500	583.333	1583.33	0.31675	1.66667
546	2	12	0	0	1	0	0	1	27	0	1	0	0	1.01	0.75	100	1	1	3	0	50	3	-355.202	14833.1	26	706.667	1333.33	1333.33	3373.33	0	2.66667
547	2	14	1	0	0	0	0	1	46	0	0	1	0	1.1	1.5	100	0	1	3	0	150	4	4780.51	7800.34	9	66.6667	666.667	46.6667	780	0.144431	4.16667
548	1	7	0	0	1	0	0	1	60	0	1	0	0	0	3	100	1	1	3	0	200	3	24371.1	17757	0	216.667	1333.33	2000	3550	0.545074	1.66667
549	2	19	0	1	0	0	1	1	60	1	0	0	0	1	3.99	0.746269	1	0	3	1	100	2	935.084	5271.95	18	75.188	751.88	100.251	927.318	0	2
550	2	13	0	0	0	1	0	1	35	0	0	0	1	0	0.82	6.94444	1	1	3	0	0	5	9515.85	15507.1	3	0	1829.27	365.854	2195.12	0.0664932	0
551	2	16	0	0	0	1	1	1	60	0	0	0	1	1.65	2.11	0	1	0	2	1	0	2	8529.66	9596.99	17	0	853.081	47.3934	900.474	0	3.66667
552	1	10	0	1	0	0	0	1	45	0	0	0	1	1.15	3.03	100	1	1	5	0	100	2	6669.88	7580.82	15	0	1320.13	396.04	1716.17	0	5
553	1	7	0	1	0	0	1	1	60	0	0	0	1	1.8	3	31.4961	0	1	3	1	0	15	25316.3	14772.1	19	333.333	1000	600	1933.33	0.360228	12
554	2	13	0	0	0	1	1	0	60	0	1	0	0	3.86	2.54	18.6916	1	0	6	1	50	7	38403.2	20036.7	2	275.591	1771.65	590.551	2637.8	0.381562	5.125
555	2	17	0	1	0	0	1	1	60	0	0	1	0	1.8	5.16	100	0	1	3	1	100	13	11342.5	7236.92	31	968.992	290.698	968.992	2228.68	0.592203	9.33333
556	1	4	0	1	0	0	1	1	43	1	0	0	0	1.55	18	100	1	1	3	1	200	4	54884.8	5970.27	20	165.556	722.222	133.333	1021.11	0.25	0.5
557	2	11	0	1	0	0	0	1	60	0	1	0	0	2	1.12	18.2927	0	1	4	0	150	6	4113.33	6752.97	0	178.571	223.214	0	401.786	0.0671747	1.66667
558	2	18	1	0	0	0	0	1	32	0	0	1	0	0	3	1.94156	1	1	3	0	100	4	-11275.5	4048.15	4	23.3333	1000	166.667	1190	0	1
559	2	19	0	1	0	0	1	1	60	0	1	0	0	3.83	6	34.4262	1	1	4	1	50	5	39645.6	10024.3	18	83.3333	666.667	83.3333	833.333	0.26113	7
560	1	2	0	0	0	1	1	1	65	0	1	0	0	2	5.33	60.8611	1	0	6	1	500	14	106770	25491.6	2	938.086	938.086	225.141	2101.31	0.661079	5
561	2	19	0	0	1	0	0	1	60	0	1	0	0	1	3.06	1.96078	0	1	4	0	50	2	41086.1	15550.7	1	16.3399	228.758	326.471	571.569	0	3.33333
562	2	15	1	0	0	0	0	1	67	0	0	0	1	0	6	100	1	1	6	0	200	8	181519	32761.6	2	233.333	416.667	250	900	0.932691	3.93333
563	2	14	0	1	0	0	0	1	60	1	0	0	0	1.06	0.72	100	0	1	3	0	300	8	21983	43170.8	12	1388.89	4166.67	1388.89	6944.44	0.929284	5
564	2	17	0	0	0	1	1	1	65	0	1	0	0	2.17	4.02	100	0	1	3	0	100	3	8912.1	8112.46	2	174.129	746.269	497.512	1417.91	0.343928	8
565	1	6	0	1	0	0	1	1	54	1	0	0	0	1.06	1.62	0	1	1	7	1	0	6	11202.2	9754.46	22	308.642	617.284	0	925.926	0.337993	1.83333
566	2	13	1	0	0	0	0	1	57	0	0	1	0	0.5	3	41.1765	0	1	3	0	50	9	30519	19156.3	8	1666.67	2333.33	2000	6000	0.582564	6
567	2	17	0	1	0	0	0	0	75	0	0	1	0	0.62	10.5	28.5714	1	0	5	0	500	6	-30438.2	7567.79	32	285.714	571.429	66.6667	923.81	0.603167	2.5
568	2	18	0	1	0	0	0	0	85	0	0	1	0	1	3	5	1	0	8	0	100	5	15434.3	8994.76	12	50	1166.67	0	1216.67	0.0369473	5.66667
569	2	17	0	1	0	0	1	1	60	0	1	0	0	1.53	6	100	0	1	2	0	100	3	33242.6	9523.76	32	250	1166.67	333.333	1750	0.756094	4
570	1	7	0	0	1	0	0	1	75	0	0	0	1	0	1.33	0	1	0	6	0	500	1	17539.5	24240.2	0	0	3007.52	1503.76	4511.28	0	8
571	1	1	0	1	0	0	1	0	75	1	0	0	0	1	3.99	39.759	1	0	5	0	200	3	6132.49	3792.6	11	0	1002.51	375.94	1378.45	0.53262	0
572	1	4	1	0	0	0	1	1	66	0	0	1	0	1	10.11	100	1	0	5	1	1000	16	63452.3	11122.9	7	247.28	1335.31	197.824	1780.42	0.259983	6.89583
573	1	9	1	0	0	0	0	1	66	0	1	0	0	1	17.4	0.555556	0	0	2	0	15	8	1056.54	4067.04	3	0.574713	413.793	0	414.368	0.0210761	0.666667
574	2	12	0	1	0	0	0	1	70	0	0	0	1	2.02	1.63	100	0	1	2	0	50	5	2362.36	5866.48	3	613.497	613.497	184.049	1411.04	0.120757	0.833333
575	1	5	0	0	0	1	0	1	50	0	1	0	0	0.52	2.42	31.4554	1	0	6	0	50	5	-9516.93	9001.27	1	123.967	2066.12	206.612	2396.69	0	3.66667
576	2	17	0	1	0	0	0	1	28	0	1	0	0	3.5	0.99	100	0	0	3	0	50	5	22157.2	31370.9	32	1010.1	3030.3	2020.2	6060.61	0.975915	10.25
577	1	2	0	0	0	1	1	1	36	0	1	0	0	0	1.56	41.6667	1	1	2	1	200	7	16841.1	15923.8	2	1282.05	1923.08	0	3205.13	0.587562	4.16667
578	2	17	0	1	0	0	1	1	58	0	1	0	0	0.7	3.9	23.622	1	1	5	1	100	4	2831.37	4413.17	31	128.205	230.769	0	358.974	0.491208	5
579	1	3	1	0	0	0	1	1	32	0	1	0	0	0.5	6.21	100	1	1	4	1	100	6	41530.8	9618.49	5	322.061	322.061	144.928	789.05	0.508263	6.2
580	2	17	0	1	0	0	1	1	55	0	1	0	0	0	3.67	25.6029	0	1	4	1	100	14	20297	10424.2	31	272.48	817.439	681.199	1771.12	0.618985	9.5
581	1	7	0	0	1	0	0	1	45	1	0	0	0	0	6	62.5468	1	1	2	0	500	2	43530.4	10955.1	0	50	500	333.333	883.333	0.634425	1.66667
582	1	3	0	1	0	0	0	1	32	0	1	0	0	1.5	4.02	100	0	1	4	0	100	6	23995.3	15173	13	1243.78	1243.78	2985.07	5472.64	0.793745	6
583	1	6	0	1	0	0	1	1	37	1	0	0	0	1.2	1.94	100	0	1	4	1	0	6	3545.22	12033.6	22	412.371	2061.86	3092.78	5567.01	0.287886	4
584	2	12	0	0	1	0	0	1	28	1	0	0	0	1.01	1.48	44.6281	1	1	4	0	50	6	8666.45	13126	26	1013.51	2702.7	675.676	4391.89	0.342744	1.66667
585	2	20	1	0	0	0	0	1	59	0	1	0	0	0	9	69.3694	1	1	2	0	500	13	184275	27063.9	9	1000	1666.67	555.556	3222.22	0.844433	3.88889
586	1	3	1	0	0	0	1	1	47	0	1	0	0	1.01	4.02	100	0	1	4	1	100	7	74154.7	27003.7	5	1243.78	1492.54	1990.05	4726.37	0.822864	8.45238
587	2	20	0	1	0	0	1	1	37	0	0	1	0	0	2.04	100	0	1	4	0	100	4	21448.1	23307.9	21	1960.78	2450.98	1470.59	5882.35	0.628546	7.16667
588	2	17	0	1	0	0	1	1	38	0	1	0	0	2	3.35	66.1074	0	1	4	1	100	13	85482.7	32576.9	31	895.522	1791.04	597.015	3283.58	0.609357	15
589	1	5	0	1	0	0	1	0	42	0	0	1	0	1	7.37	49.2424	1	1	2	0	400	5	21228.5	4372.93	1	135.685	339.213	0	474.898	0.56145	1.66667
590	2	14	1	0	0	0	1	1	37	0	1	0	0	1.3	4.21	76.1364	1	1	3	1	100	12	68292.3	23703.6	8	356.295	1662.71	950.119	2969.12	0.713794	14.3889
591	2	20	0	1	0	0	1	1	40	1	0	0	0	1.02	1.35	51.8519	0	1	3	1	100	8	60271	59608.2	20	2222.22	5703.7	1111.11	9037.04	0.757853	13.6667
592	2	12	0	0	1	0	1	1	55	0	1	0	0	0	0.75	2.8169	1	1	5	1	50	6	-12756.6	10324.5	25	4000	8000	3333.33	15333.3	0.0547593	5.83333
593	2	14	0	0	0	1	1	1	32	1	0	0	0	1.07	4.66	32.377	1	1	4	0	500	5	7078.8	6733.65	3	257.511	1287.55	236.052	1781.12	0.453777	6.33333
594	1	7	0	1	0	0	1	1	47	1	0	0	0	1.03	0.32		1	1	4	1	200	0	0	0	19	0	0	0	0		0
595	2	20	0	1	0	0	1	1	34	0	1	0	0	0	4.37	63.6856	0	1	3	1	500	18	135322	46847	20	3432.49	2059.5	2059.5	7551.49	0.870921	10.2051
596	1	9	1	0	0	0	1	1	33	0	1	0	0	1.9	3.6	16.6667	1	1	4	1	100	7	3390.94	8622.48	2	694.444	1722.22	277.778	2694.44	0.772766	10.1667
597	1	9	0	1	0	0	1	1	49	0	1	0	0	2.12	7.3	92	1	1	5	1	300	23	67462.3	13375	19	369.863	438.356	174.658	982.877	0.573764	6.5
598	1	2	0	0	0	1	0	1	40	1	0	0	0	0	0.45	50	1	0	3	0	60	2	753.191	2129.31	3	222.222	111.111	122.222	455.556	0.330021	3
599	1	6	0	0	0	1	1	0	40	0	1	0	0	1.4	1.98	100	1	0	2	1	50	7	30537	21483.3	0	505.051	2525.25	505.051	3535.35	0.0424481	0.833333
600	1	6	0	1	0	0	0	1	47	0	0	1	0	2	3.45	100	1	1	4	0	100	7	20859.3	12567.9	23	869.565	2028.99	579.71	3478.26	0.490053	6
601	2	15	0	1	0	0	0	1	41	0	1	0	0	0	3	25.9259	1	1	3	0	50	5	36102.9	18001	12	1333.33	1000	2333.33	4666.67	0.0383577	5
602	1	9	0	1	0	0	1	1	25	0	0	1	0	2.58	0.76	37.6623	0	1	3	1	50	6	-6508.6	11896.6	19	1973.68	5263.16	2631.58	9868.42	0.0268347	3.5
603	2	15	0	1	0	0	0	1	50	0	1	0	0	1.4	4.66	32.6613	0	1	3	0	0	12	44783.4	16271.1	12	429.185	2575.11	257.511	3261.8	0.557814	3.02083
604	1	2	0	1	0	0	1	1	56	0	1	0	0	2.2	2.06	100	1	0	4	1	200	21	-15134.7	19691.9	19	4854.37	7281.55	2427.18	14563.1	0.779446	6.66667
605	2	15	0	1	0	0	0	1	56	0	1	0	0	0	1.56	7.3731	1	0	3	0	100	9	12104	11502.6	12	448.718	576.923	0	1025.64	0.0194868	0.833333
606	2	12	0	0	0	1	0	1	54	0	1	0	0	0.5	3.81	99.0338	1	1	4	0	100	11	24539.8	11603.6	2	524.934	918.635	393.701	1837.27	0.488468	13.9583
607	2	20	0	1	0	0	0	1	32	0	1	0	0	1	2.62	32.9949	1	1	3	0	50	5	66629.7	34629.6	21	2099.24	4198.47	1145.04	7442.75	0.845247	11.5
608	1	6	0	1	0	0	1	1	49	0	1	0	0	2.69	7.67	25	1	1	4	1	500	15	86900.1	21674.1	22	782.269	2607.56	651.891	4041.72	0.759172	7.51515
609	2	12	0	0	1	0	1	1	57	1	0	0	0	1.5	4.05	100	1	1	2	1	200	6	-23778.9	5486.68	25	493.827	1728.4	740.741	2962.96	0.356265	2
610	2	17	0	0	0	1	0	1	26	0	0	1	0	0.11	0.51	29.0909	1	1	4	0	1000	4	28629.8	105058	2	5882.35	13725.5	9803.92	29411.8	0.89515	10
611	1	3	0	1	0	0	0	1	54	0	0	1	0	1.92	3.93	100	1	0	3	0	200	10	-7920.69	11190.7	13	2035.62	2544.53	763.359	5343.51	0.605567	1.33333
612	2	12	0	1	0	0	0	1	28	1	0	0	0	1.72	1.66	100	1	1	4	0	200	5	7419.73	9710.68	3	36.1446	903.614	289.157	1228.92	0	1
613	2	20	0	1	0	0	1	1	49	0	0	1	0	1.05	0.7	50	1	1	4	1	50	2	6643.17	13433.1	20	300	1000	428.571	1728.57	0	4
614	2	15	0	1	0	0	0	1	68	1	0	0	0	0	3.99	0.746269	0	1	2	0	50	2	-7655.47	5712.91	12	0	751.88	175.439	927.318	0	3.33333
615	1	2	0	0	1	0	1	1	53	0	1	0	0	0.2	1.48	58.5034	1	1	3	0	500	9	18239.5	22553.7	1	513.513	3040.54	878.378	4432.43	0.487161	5.83333
616	1	7	1	0	0	0	0	1	38	0	1	0	0	0	5.21	100	1	1	3	0	300	4	10524.8	6434.7	10	95.9693	383.877	191.939	671.785	0.579605	1
617	1	10	0	1	0	0	1	1	72	1	0	0	0	0	2.22	9.45946	0	0	2	1	100	4	5928.35	6769.53	14	45.045	360.36	225.225	630.631	0.058917	0
618	1	6	1	0	0	0	1	1	55	0	1	0	0	2	5.31	100	1	1	7	1	200	20	50585.8	19809	6	564.972	3766.48	2824.86	7156.31	0.664214	2.8
619	1	7	0	1	0	0	1	1	58	0	0	1	0	0	10.05	100	1	1	4	1	300	5	67738.3	10332.2	19	99.5025	1990.05	497.512	2587.06	0.465025	3.56667
620	1	3	1	0	0	0	0	1	39	0	1	0	0	1.5	6	49.3151	1	1	3	0	300	10	54634.6	13172.4	6	500	916.667	500	1916.67	0.777255	5.04167
621	1	9	1	0	0	0	1	1	29	0	1	0	0	1.5	4.69	100	0	1	3	0	400	5	7798.8	11609.6	3	639.659	3198.29	639.659	4477.61	0.490035	10.3333
622	1	2	0	1	0	0	1	1	55	0	0	1	0	1.7	3	23.0769	1	1	5	1	300	6	15703.9	12788	19	200	1666.67	666.667	2533.33	0.409939	5
623	2	18	0	1	0	0	0	1	54	0	1	0	0	1.5	7.02	94.6372	0	1	1	0	100	13	392735	72362.6	12	1994.3	4273.5	2564.1	8831.91	0.903291	4.51515
624	1	10	1	0	0	0	0	1	47	0	0	0	1	1	9	100	1	1	2	0	500	6	52879.4	11319.9	4	333.333	1666.67	777.778	2777.78	0.647063	1.66667
625	2	11	0	0	0	1	1	1	33	0	1	0	0	1.02	1.39	100	1	1	3	1	200	11	-6825.12	4298.48	10	719.424	2877.7	251.799	3848.92	0	8
626	1	4	0	1	0	0	1	1	61	0	1	0	0	1.02	3.99	39.759	1	0	3	1	100	4	31872.1	13075.7	20	501.253	501.253	1127.82	2130.33	0.841934	2.5
627	1	3	0	1	0	0	0	1	30	0	1	0	0	0.5	5.14	77.169	1	1	3	0	100	14	98354.2	22423	13	583.658	583.658	330.739	1498.05	0.803937	9.18182
628	1	2	0	0	1	0	1	1	34	1	0	0	0	2	0.54	38.8889	1	1	4	0	300	1	1949.86	14925.7	1	0	3703.7	1037.04	4740.74	0	3.33333
629	2	19	0	1	0	0	1	1	45	1	0	0	0	2.57	6.03	32.8431	1	1	5	0	100	5	19411.4	4869.22	19	0	497.512	0	497.512	0	2
630	1	9	0	1	0	0	1	0	46	0	0	1	0	1	8.01	64.3836	1	1	4	0	100	7	20114.3	3010.52	20	62.422	124.844	0	187.266	0.895048	2.16667
631	2	12	0	0	1	0	1	1	50	1	0	0	0	0	6.67	100	1	1	3	0	150	15	11365.2	9062.26	26	926.537	1799.1	1199.4	3925.04	0.742613	19.9444
632	2	20	0	1	0	0	1	0	56	0	0	1	0	1.5	9.48	9.45559	1	1	4	1	100	18	114052	15279.8	20	791.139	421.941	263.713	1476.79	0.6777	2.77273
633	1	2	1	0	0	0	0	1	42	0	1	0	0	1.5	7.5	16.1184	0	1	4	0	100	10	56688	11891.7	4	400	2000	333.333	2733.33	0.433322	3
634	2	15	0	1	0	0	0	1	35	0	0	1	0	0	5	8.81459	1	1	2	0	200	10	56782.9	18848.6	12	400	1400	600	2400	0.609902	0.5
635	2	20	1	0	0	0	0	1	69	0	1	0	0	0	1.7	75	1	0	3	0	100	11	62185.5	49932.6	9	2941.18	2352.94	1470.59	6764.71	0.773342	6.66667
636	1	8	0	1	0	0	1	1	56	0	0	1	0	0	2.69	33.4572	1	1	3	1	50	4	19227.7	12545.6	4	323.42	557.621	371.747	1252.79	0.513854	7
637	2	20	0	1	0	0	1	1	56	0	0	1	0	1	6.5	6.25	0	1	4	0	50	8	10439.9	5898.45	21	1076.92	1384.62	769.231	3230.77	0.0603373	10.25
638	1	7	0	1	0	0	1	1	41	0	1	0	0	2.7	2.9	100	1	1	3	0	50	9	40133.8	19422	20	689.655	1379.31	344.828	2413.79	0.299551	10.6667
639	2	13	1	0	0	0	1	1	51	0	0	1	0	2.8	6.3	7.8341	1	1	3	0	2000	15	29653.5	9111.66	8	301.587	793.651	158.73	1253.97	0.0629938	8
640	1	1	0	1	0	0	0	1	36	0	1	0	0	0	0.87	100	1	1	5	0	100	5	6546.2	18685.3	11	11.4943	862.069	172.414	1045.98	0	1
641	1	1	0	1	0	0	1	1	52	1	0	0	0	1.53	7.66	62.5468	1	0	2	0	200	4	25903.4	7474.33	11	215.405	261.097	261.097	737.598	0.882687	1.66667
642	1	9	0	1	0	0	1	1	34	0	1	0	0	0.3	1.44	0	1	1	4	1	50	3	-386.727	8648.11	19	0	2777.78	166.667	2944.44	0.661802	1.75
643	2	19	1	0	0	0	1	1	39	0	0	0	1	4.08	8.35	46.4744	0	1	4	1	50	7	43282.1	8848.15	3	598.802	838.323	598.802	2035.93	0.454545	5
644	2	17	0	1	0	0	0	1	48	0	1	0	0	2.51	3	29.4737	0	1	4	0	150	5	-9601.95	3732.68	32	500	1000	666.667	2166.67	0.3674	4.16667
645	1	9	0	1	0	0	1	1	46	0	0	1	0	0.84	0.7	2.89855	1	0	3	1	100	3	10494	25062.9	19	1214.29	2857.14	285.714	4357.14	0.0507395	1.5
646	1	7	0	1	0	0	1	1	45	1	0	0	0	0.03	3.01	0.589321	1	1	3	1	300	4	17748.4	9059.26	19	6.64452	1993.36	332.226	2332.23	0.738939	0.5
647	2	19	0	0	0	1	1	1	56	0	1	0	0	0.82	3.73	1.18343	1	1	4	0	100	3	24804.2	9523.92	9	85.7909	804.29	0	890.08	0.226884	1.33333
648	1	9	0	1	0	0	0	1	52	0	1	0	0	3.45	12	100	0	1	4	0	2000	6	49549	10409.1	20	113.333	1583.33	416.667	2113.33	0.595614	7.04167
649	2	19	0	1	0	0	0	1	56	0	1	0	0	0	9.18	21.9672	1	1	1	0	100	5	29224.9	5242.37	19	163.399	326.797	27.2331	517.429	0	6
650	1	10	0	1	0	0	1	1	50	0	0	1	0	1.4	3.76	100	1	1	3	1	500	10	40037	33786.4	14	2659.57	5319.15	2659.57	10638.3	0.831867	4.16667
651	1	9	0	1	0	0	1	1	45	0	0	0	1	2.42	1.48	19.8795	1	0	3	1	100	5	36029	31391.2	19	459.46	2027.03	337.838	2824.32	0.432174	2.7
652	2	19	1	0	0	0	1	1	47	0	1	0	0	1.4	15.57	23.9529	1	1	4	1	100	11	50897.5	5770.55	3	128.452	449.583	44.9583	622.993	0.131068	5.1
653	1	2	0	1	0	0	0	1	65	1	0	0	0	2.08	2.22	2.89855	0	0	2	0	50	4	23027	15710.3	20	225.225	2252.25	1891.89	4369.37	0.462189	2.5
654	2	12	0	0	1	0	0	1	45	1	0	0	0	1.5	3.03	0.990099	1	1	4	0	50	2	3409.37	5343.03	26	207.921	445.545	165.017	818.482	0	8.33333
655	2	20	0	1	0	0	1	1	32	1	0	0	0	1.3	1.53	33.3333	0	1	1	0	200	3	1493.1	5289.61	21	980.392	1307.19	457.516	2745.1	0.0981144	9.5
656	2	19	0	1	0	0	0	1	32	0	1	0	0	1.2	1.82	98.6667	1	1	3	0	100	6	-4210.9	1807.2	19	824.176	824.176	0	1648.35	0.269325	2
657	1	9	1	0	0	0	0	1	29	0	1	0	0	0.75	4.2	71.4286	1	1	4	0	150	4	21813.6	7877.05	3	345.238	952.381	195.238	1492.86	0.369294	5.83333
658	1	10	0	1	0	0	1	1	53	0	0	1	0	1.5	3.99	33.5	1	1	4	1	20	11	1029.55	8879.59	14	375.94	3258.15	250.627	3884.71	0.494563	7.16667
659	1	6	0	1	0	0	1	1	45	1	0	0	0	1.62	6.57	100	1	1	5	1	400	18	43931.1	14220.9	22	456.621	3044.14	608.828	4109.59	0.738576	4
660	2	14	0	1	0	0	1	1	43	1	0	0	0	1.05	3.26	27.5362	1	1	4	1	200	11	53885	23829.8	11	1012.27	1533.74	613.497	3159.51	0.571009	12
661	2	11	0	0	0	1	0	1	29	0	1	0	0	0	0.03	0	1	1	3	0	0	2	242.667	8088.89	11	0	0	0	0	0	0
662	2	18	1	0	0	0	1	1	45	0	1	0	0	2.6	8.33	46.1894	0	1	4	1	200	9	51327.7	13874.9	3	1200.48	3001.2	360.144	4561.82	0.982867	12.2333
663	2	16	0	0	0	1	1	1	70	0	1	0	0	1.15	3.91	25.4237	1	0	5	1	100	3	20804.3	10410.3	17	0	1150.9	0	1150.9	0.645035	0.833333
664	1	4	0	1	0	0	0	1	37	0	1	0	0	0.57	1.53	28.866	1	1	4	0	200	7	2432.36	15511.3	21	1307.19	6535.95	1960.78	9803.92	0.569727	4.25
665	1	10	0	1	0	0	1	1	36	0	1	0	0	2	2.5	64.0288	0	1	3	1	100	7	22022.5	18409	14	1600	2800	1200	5600	0.657999	11.6667
666	1	3	0	1	0	0	0	1	45	0	0	1	0	1.1	9	100	0	1	3	0	200	10	58572.1	28896.9	13	2777.78	6111.11	4611.11	13500	0.836745	3.33333
667	2	20	1	0	0	0	1	1	50	0	0	1	0	0	3.41	5.22388	1	1	3	1	100	5	19256.3	8248.2	8	161.29	733.138	527.859	1422.29	0.432321	11.4167
668	1	1	0	1	0	0	1	1	52	0	1	0	0	2.5	22.96	59.4724	0	1	2	0	500	6	58561.8	3298.86	11	13.0662	174.216	87.108	274.39	0.519454	1.33333
669	1	1	0	0	0	1	1	1	65	0	1	0	0	1.84	4.89	24.9423	1	0	6	0	50	7	117570	28284.3	0	408.998	1431.49	613.497	2453.99	0.334552	0.833333
670	2	12	0	0	0	1	0	1	40	0	1	0	0	0.05	1.29	19.3548	1	1	3	0	200	6	-6125.43	10290.4	2	775.194	3875.97	1162.79	5813.95	0.348419	1
671	2	17	0	1	0	0	0	1	45	1	0	0	0	2.37	5.01	66.5	1	1	7	0	200	8	5975.64	10923.3	32	998.004	2994.01	998.004	4990.02	0.75655	15
672	2	12	0	0	1	0	0	1	48	1	0	0	0	0.52	4.32	0.990099	1	1	2	0	100	5	-7252.55	2522.56	26	138.889	925.926	370.37	1435.19	0	3
673	2	12	0	0	1	0	1	1	46	0	1	0	0	0	1.56	50	1	1	4	1	200	2	-5156.09	12464	25	1282.05	3205.13	1923.08	6410.26	0.552954	3
674	2	17	0	1	0	0	1	1	45	0	0	1	0	0.4	4.05	100	0	1	4	0	100	13	2412.39	10015.4	32	1234.57	1975.31	1234.57	4444.44	0.611869	9.16667
675	2	12	0	0	1	0	0	1	37	0	1	0	0	0.05	3.35	21.4844	1	1	3	0	0	4	13953.5	11060.8	26	447.761	1492.54	597.015	2537.31	0.414825	2.5
676	1	7	0	0	0	1	0	1	45	0	1	0	0	0.4	6.15	15.9664	1	1	5	0	100	5	28679.3	8842.16	0	32.5203	1300.81	325.203	1658.54	0.505948	1.41667
677	2	17	0	1	0	0	0	1	42	0	0	1	0	1.1	3	100	1	1	4	0	100	6	32128.8	17642.9	32	433.333	1666.67	500	2600	0.469677	6.5
678	2	19	0	1	0	0	0	1	40	0	1	0	0	1.54	3.99	100	0	1	5	0	100	4	16894.9	7304.49	19	75.188	1002.51	50.1253	1127.82	0.460907	1
679	2	11	0	0	0	1	1	1	45	0	1	0	0	1.95	2.34	100	1	1	5	1	500	17	-8329.74	6055.67	10	341.88	2991.45	128.205	3461.54	0	16
680	1	10	0	1	0	0	0	1	50	0	0	1	0	2.12	6.3	100	0	1	3	0	500	8	13470.3	7884.18	15	634.921	1190.48	158.73	1984.13	0.653127	6.04167
681	1	10	1	0	0	0	1	1	69	0	1	0	0	1.5	2.15	100	1	0	4	1	100	5	-4500.85	8790.3	3	2325.58	2790.7	2325.58	7441.86	0.138105	0.833333
682	2	17	0	1	0	0	0	1	34	0	0	1	0	0.33	6	100	1	1	3	0	300	6	30160.4	8176.74	32	500	500	83.3333	1083.33	0.431969	2.83333
683	2	12	0	0	1	0	1	1	53	0	1	0	0	2.32	3	66.6667	1	1	5	1	100	7	16382.4	9760.8	25	1000	1000	333.333	2333.33	0.839043	4.16667
684	2	20	0	1	0	0	1	1	40	0	0	1	0	0	1.05	50	0	1	4	0	100	2	2133.11	12793.4	21	3809.52	2857.14	952.381	7619.05	0.4	12.5
685	2	12	0	0	1	0	1	1	51	0	1	0	0	1.3	3	45.098	0	0	3	1	100	10	4510.53	8336.84	25	333.333	2000	0	2333.33	0.526796	1.91667
686	2	19	0	0	0	1	0	1	38	1	0	0	0	0	3.82	5.64972	1	1	4	0	100	8	18679.3	6690.91	9	157.068	392.67	78.534	628.272	0.00915152	2.83333
687	2	19	0	1	0	0	0	1	35	1	0	0	0	2.4	3.99	42.9185	1	1	4	0	200	2	8032.77	8416.73	19	200.501	501.253	125.313	827.068	0	10
688	2	12	0	0	1	0	0	1	35	0	0	1	0	0.8	2.8	99.5962	1	1	3	0	0	10	18196.1	10695	26	53.5714	1428.57	178.571	1660.71	0.0601228	1.8
689	2	20	0	1	0	0	1	1	44	0	1	0	0	1.51	3.82	25	1	1	4	1	150	9	1030.81	10060.4	20	1753.93	3664.92	523.56	5942.41	0.47215	12.6667
690	2	20	1	0	0	0	1	1	58	0	1	0	0	0	21	33.3333	1	1	3	0	100	11	130243	14392.5	9	1190.48	2857.14	952.381	5000	0.686794	18.3333
691	2	17	0	1	0	0	0	1	54	0	1	0	0	1.8	2.01	72.2892	1	1	3	0	500	6	9655	12694	32	1243.78	2487.56	597.015	4328.36	0.500428	6.16667
692	1	9	0	1	0	0	1	1	48	0	1	0	0	0	11.28	0	0	1	4	1	150	5	25695.7	5027.99	19	152.482	620.567	177.305	950.355	0	9.33333
693	2	17	0	1	0	0	0	1	50	0	0	1	0	0.92	12	84.5977	0	1	4	0	200	16	11811.9	4463.5	32	416.667	500	166.667	1083.33	0.669833	8.125
694	1	4	0	1	0	0	1	1	63	1	0	0	0	0.65	3.6	100	0	1	2	1	200	4	15820.7	9727.97	20	416.667	1388.89	833.333	2638.89	0.521956	2.83333
695	2	20	0	1	0	0	1	1	45	0	1	0	0	1.9	10.05	29.4737	0	1	3	1	10	8	124770	19181.1	20	497.512	2487.56	298.507	3283.58	0.689557	13.3667
696	1	4	0	1	0	0	1	1	69	0	1	0	0	1.06	4.29	100	1	0	3	0	100	11	41577.1	19948	21	1165.5	2331	1864.8	5361.31	0.841207	1.31667
697	2	16	0	0	0	1	1	1	30	1	0	0	0	1.47	2.17	100	1	0	4	1	300	9	40313.4	24642.1	17	276.498	2764.98	184.332	3225.81	0.28177	11.1667
698	1	9	0	1	0	0	0	1	48	0	0	1	0	0	3	100	1	1	6	0	200	2	-3980.27	5373.24	20	500	1666.67	166.667	2333.33	0.333333	12.6667
699	2	11	0	0	0	1	1	1	49	0	0	1	0	0.94	1	14.1026	1	0	3	0	100	4	11760.3	17060.3	11	200	1000	500	1700	0.254962	3.16667
700	1	2	0	1	0	0	1	1	42	0	1	0	0	2.05	2.78	52.3077	0	1	7	1	100	12	81046	36239.6	19	1438.85	1798.56	719.424	3956.83	0.510682	3
701	1	9	0	1	0	0	1	1	58	0	1	0	0	0.7	9.4	44.2586	1	1	5	0	100	10	16212.5	4535.37	20	195.745	851.064	434.043	1480.85	0.964515	3.83333
702	2	14	0	0	0	1	1	1	50	0	1	0	0	1.2	2.46	100	1	1	6	1	100	4	4631.61	6801.47	2	284.553	1016.26	325.203	1626.02	0.165671	14.5
703	1	6	1	0	0	0	1	1	53	0	1	0	0	1.73	0.72	25	0	1	3	1	100	5	2793.77	11102.5	6	277.778	1388.89	694.444	2361.11	0.113647	4
704	1	7	1	0	0	0	1	1	55	0	1	0	0	0.5	4.26	80.1489	0	1	3	1	100	6	62186.7	18494.5	9	469.484	1173.71	469.484	2112.68	0.903795	1.625
705	1	4	0	0	1	0	1	1	33	0	0	1	0	0.5	3.48	100	1	1	4	1	30	4	12595.3	8705.55	0	344.828	689.655	344.828	1379.31	0.648451	3.5
706	1	6	0	1	0	0	1	1	39	1	0	0	0	2.07	1.62	54.2373	1	0	2	1	100	8	4611.95	18896.3	22	3086.42	3703.7	1234.57	8024.69	0.587992	6
707	1	10	0	1	0	0	0	0	70	1	0	0	0	0	0.56	100	1	0	4	0	50	4	-3498.44	5270.65	15	1785.71	2678.57	803.572	5267.86	0	1
708	2	13	0	1	0	0	1	1	47	0	1	0	0	1	4.35	66.7774	1	1	3	1	1200	14	226264	58909	6	689.655	2298.85	459.77	3448.28	0.87482	14.2121
709	1	6	0	1	0	0	1	1	52	0	0	1	0	2.62	14.31	9.58409	1	1	2	1	200	5	55605.4	6667.05	22	209.644	279.525	419.287	908.456	0.857874	2
710	2	19	0	1	0	0	1	1	52	0	1	0	0	0	9.03	9.88024	0	1	2	1	50	2	56132.1	8181.85	18	332.226	553.71	132.89	1018.83	0.454545	5
711	1	7	1	0	0	0	1	1	45	0	1	0	0	1	4.32	98.2609	0	1	4	1	100	15	52381.6	17403.2	9	347.222	1157.41	648.148	2152.78	0.614793	11.5385
712	2	17	0	1	0	0	1	1	45	0	0	1	0	1.26	2.99	0	1	1	7	1	1000	2	11034.5	14208.9	31	167.224	1337.79	668.896	2173.91	0.568002	7.91667
713	1	6	0	0	1	0	1	1	32	0	1	0	0	1	4.9	100	1	1	4	1	200	9	65606.1	21674.7	9	816.327	1020.41	1020.41	2857.14	0.833098	1.83333
714	2	11	0	0	0	1	1	1	51	0	1	0	0	2.15	3.01	10.6952	1	1	3	1	300	10	6258.27	7461.22	10	66.4452	1661.13	232.558	1960.13	0.187753	9.91667
715	2	12	0	0	1	0	0	1	32	0	1	0	0	0.85	4.9	45.6067	1	1	3	0	300	4	41.1875	3714.53	26	12.2449	510.204	326.531	848.98	0	1
716	2	19	0	1	0	0	1	1	49	0	0	1	0	2.45	8.01	0.743494	1	1	6	1	50	3	18982.4	6708.17	18	249.688	1123.6	62.422	1435.71	0	4
717	1	4	1	0	0	0	0	1	38	0	1	0	0	1.02	5.04	73.8182	1	1	3	0	50	6	34195.4	11943.5	8	396.825	1587.3	198.413	2182.54	0.860999	0.333333
718	1	4	0	1	0	0	0	1	35	0	1	0	0	0.54	3	100	0	1	3	0	50	5	18810.3	15036.8	21	2000	2000	1000	5000	0.680291	2.83333
719	2	15	0	1	0	0	0	1	54	0	1	0	0	1.85	6.81	0.445269	1	1	5	0	50	6	62069	12021.9	12	220.264	1174.74	73.4214	1468.43	0.396713	1.5
720	2	14	1	0	0	0	1	0	78	0	0	0	0	1.04	1.05	25	0	1	1	1	50	9	4541.13	4610.6	8	95.2381	190.476	0	285.714	0.309845	1.66667
721	1	1	1	0	0	0	1	1	45	0	1	0	0	1.5	13.11	63.5403	1	1	4	0	500	6	55891.8	7207.61	5	114.416	228.833	45.7666	389.016	0.697069	0.333333
722	2	15	0	0	0	1	0	1	45	1	0	0	0	0.61	0.53	0.980392	1	1	4	0	100	3	9370.23	25585.3	0	0	1886.79	0	1886.79	0	0
723	2	12	0	0	1	0	0	1	37	0	1	0	0	0.6	3.3	36.3636	1	1	4	0	200	12	-19733.1	8262.71	26	2424.24	4545.45	606.061	7575.76	0.328491	3.83333
724	2	19	0	0	1	0	0	1	28	1	0	0	0	0	0.06	100	1	1	4	0	50	1	300	5250	1	250	0	0	250	0	0
725	2	18	0	1	0	0	0	1	48	0	0	1	0	1	2.68	11.3333	0	1	4	0	50	3	27408	18939.5	12	1305.97	2238.81	373.134	3917.91	0.317953	10.3333
726	2	15	0	0	0	1	0	1	32	1	0	0	0	0	1.66	33	1	1	4	0	100	4	10948.2	15661.6	0	722.892	3012.05	1807.23	5542.17	0.444839	3.33333
727	1	6	0	0	1	0	1	1	47	0	1	0	0	0	1.62	66.6667	1	1	3	1	100	7	-6837.94	9606.21	9	1851.85	3086.42	1851.85	6790.12	0.4531	2.08333
728	2	11	0	0	0	1	1	1	45	1	0	0	0	1	0.29	100	1	1	4	1	300	8	-4983.57	14367	10	689.655	3448.28	0	4137.93	0	4.66667
729	2	17	0	1	0	0	1	1	43	0	1	0	0	0.5	4.21	20.2703	0	1	5	1	150	7	24968.7	10244.4	31	237.53	712.589	950.119	1900.24	0.677641	10
730	1	2	0	1	0	0	1	1	54	0	0	1	0	2.5	21	28.5714	1	1	4	1	100	1	38981.7	4477.7	19	80.9524	190.476	219.048	490.476	0.714286	4.16667
731	2	12	0	1	0	0	1	1	50	1	0	0	0	0.5	4.05	21.1765	1	1	4	1	100	6	-15811.9	2737.81	2	740.741	987.654	740.741	2469.14	0.212747	3.16667
732	2	12	0	0	1	0	1	1	55	0	1	0	0	1.01	6	46.2963	1	1	3	0	500	6	5179.09	4863.18	26	166.667	1000	166.667	1333.33	0.46909	3.33333
733	2	20	0	0	1	0	1	1	58	0	1	0	0	0.5	6.03	44.4444	1	1	4	1	50	17	84044.7	23689	3	1990.05	2487.56	2653.4	7131.01	0.815719	7.125
734	2	12	0	0	1	0	1	1	47	0	1	0	0	1.4	5.5	76.1337	0	1	4	1	200	14	70982.5	21878.6	25	1518.18	2181.82	363.636	4063.64	0.690669	6
735	2	14	1	0	0	0	0	1	44	0	0	1	0	0.55	6.42	10.5263	1	1	4	0	200	5	690.704	1953.38	9	93.4579	311.526	155.763	560.748	0	5
736	2	15	0	1	0	0	1	1	59	0	1	0	0	1	4	5.66038	0	1	2	1	100	8	41536.3	13859.1	11	125	625	150	900	0.0659512	3.66667
737	2	16	0	0	0	1	1	1	54	0	0	1	0	0.41	1.59	1.96078	1	0	4	1	100	5	2705.02	8669.83	17	207.547	1257.86	157.233	1622.64	0.487236	2
738	2	14	0	1	0	0	1	1	64	1	0	0	0	0	3.65	100	0	1	2	1	500	14	-32201.6	8725.58	11	2739.73	2739.73	821.918	6301.37	0.890708	12
739	1	1	0	1	0	0	1	1	40	0	0	1	0	0.5	4.53	100	1	1	3	0	100	3	39850.9	16553	11	0	2869.76	551.876	3421.63	0.856685	0.833333
740	1	7	0	1	0	0	1	1	58	0	1	0	0	0	2.31	100	1	1	3	1	200	2	7699.73	7056.16	19	0	606.061	173.16	779.221	0	0.666667
741	2	15	0	1	0	0	1	1	45	0	0	1	0	1.58	4.5	35.8974	1	1	6	1	100	9	42789.8	15042.2	11	533.333	2666.67	400	3600	0.751568	1
742	1	2	0	1	0	0	1	1	53	0	0	1	0	2	9	20.4244	1	1	3	1	100	7	61000.2	12405.6	19	27.7778	1777.78	777.778	2583.33	0.474891	4.64286
743	1	9	0	1	0	0	0	1	54	0	0	0	1	0.5	0.84	79.7619	1	0	3	0	200	1	7446.48	12793.4	20	357.143	1190.48	357.143	1904.76	0	2
744	1	8	0	0	1	0	1	1	38	0	1	0	0	0.2	1.14	12.2807	1	1	5	1	50	6	19401.2	23566.9	1	276.316	2763.16	175.439	3214.91	0	5
745	1	10	0	1	0	0	0	1	37	0	0	1	0	1.52	4.56	100	1	1	4	0	100	6	14651.8	8015.75	15	1096.49	877.193	328.947	2302.63	0.417368	5
746	1	10	0	0	1	0	0	1	27	0	0	1	0	0	3	100	1	1	3	0	200	2	-400	0	1	16.6667	66.6667	50	133.333		0
747	2	17	0	1	0	0	1	1	50	0	0	1	0	1.6	8.01	68.9441	1	1	4	1	300	9	122317	24009.6	31	1248.44	2496.88	1248.44	4993.76	0.562201	10.6458
748	2	12	0	0	1	0	1	1	55	1	0	0	0	0.3	0.9	100	1	1	2	1	200	3	-8734.71	12683.7	25	2222.22	5555.56	888.889	8666.67	0.867465	3
749	1	5	0	1	0	0	1	1	37	1	0	0	0	2	3.19	39.2857	1	1	4	0	50	10	50435.5	20826.2	1	313.48	3134.8	626.959	4075.24	0.0979654	6
750	2	12	0	0	0	1	1	1	40	1	0	0	0	0.72	1.15	4.76191	1	1	4	1	200	5	-2243.33	10701.5	1	43.4783	1739.13	0	1782.61	0.218306	0.5
751	2	17	0	1	0	0	1	1	48	0	1	0	0	1.2	9	54.6075	1	1	5	1	300	12	18094.2	9032.69	31	1333.33	888.889	888.889	3111.11	0.718917	12.8333
752	1	7	1	0	0	0	1	1	40	1	0	0	0	0.5	2.67	100	1	1	4	1	100	10	1565.97	11811.2	9	850.187	3370.79	711.61	4932.58	0.148171	2.625
753	1	3	0	1	0	0	0	1	29	0	0	1	0	0	6	50	1	1	3	0	100	4	47699.3	13216.6	13	166.667	1666.67	500	2333.33	0.653008	1.33333
754	1	6	0	0	1	0	1	1	45	0	1	0	0	0.5	6.65	100	0	1	4	1	1000	10	40994.8	15337.6	9	1052.63	2255.64	1503.76	4812.03	0.578386	7.16667
755	2	18	1	0	0	0	1	1	42	0	1	0	0	1.8	3	77.5281	0	1	3	1	500	7	56354	32251.3	3	1000	3333.33	833.333	5166.67	0.866145	9.33333
756	1	9	0	1	0	0	1	1	52	0	0	1	0	0.8	3.35	62.3134	1	1	4	1	150	6	49485.1	18816.4	19	686.567	895.522	298.507	1880.6	0.723101	2.66667
757	2	18	0	1	0	0	1	1	55	0	0	1	0	1.5	5	25	0	1	4	1	50	6	47726.8	14175.4	11	1000	2200	600	3800	0.473819	7.5
758	1	2	0	1	0	0	0	1	45	1	0	0	0	1.3	1.52	53.125	1	1	4	0	500	1	7119.73	10605.1	20	0	986.842	0	986.842	0.416667	0.5
759	1	10	0	1	0	0	1	1	57	1	0	0	0	2.04	7.5	50	0	1	2	1	2000	6	482856	91460.8	14	2000	4800	2400	9200	0.105777	4.16667
760	2	12	0	1	0	0	0	1	54	0	1	0	0	2.1	2.5	32.2751	1	1	4	0	200	9	25620.4	16368.2	3	1000	800	400	2200	0.550915	3.16667
761	1	7	1	0	0	0	0	1	46	0	0	1	0	0	4.5	100	1	1	4	0	500	19	51734.3	21463.2	10	1333.33	4444.44	1111.11	6888.89	0.947769	2.66667
762	2	19	0	0	0	1	1	1	65	0	1	0	0	0.08	2.48	29.4118	1	0	3	1	500	8	4591.77	6649.91	8	282.258	604.839	282.258	1169.35	0.146514	2.25
763	1	6	0	1	0	0	0	1	58	1	0	0	0	0.8	4.25	100	1	1	2	0	200	6	20948.5	9423.18	23	352.941	1176.47	423.529	1952.94	0.486778	2
764	2	17	0	1	0	0	0	1	37	0	0	1	0	0.6	6.48	41.6667	1	1	4	0	300	6	26794.4	9559.32	32	925.926	1234.57	462.963	2623.46	0.754994	3.16667
765	1	10	0	1	0	0	0	1	40	0	0	1	0	0	5.07	28.9916	1	1	4	0	100	8	5489.77	12424	15	591.716	1972.39	591.716	3155.82	0.751244	10.7292
766	1	7	0	1	0	0	1	1	37	0	1	0	0	1.1	6.45	100	0	1	4	1	50	16	43875.6	18275.3	19	1550.39	2325.58	1550.39	5426.36	0.776531	4.26667
767	1	10	0	1	0	0	1	1	39	0	1	0	0	1	9	100	1	1	4	1	100	14	60834.7	10826.1	14	666.667	1111.11	222.222	2000	0.5093	11.5417
768	1	6	0	1	0	0	1	1	38	0	1	0	0	0.5	2.06	98.1707	1	1	6	1	300	11	7133.47	14093.9	22	728.155	4854.37	485.437	6067.96	0.196155	2.41667
769	1	2	0	1	0	0	1	1	40	0	0	1	0	0	6	33.3333	1	1	3	0	500	10	50309.3	16351.6	20	833.333	2500	500	3833.33	0.898428	4.64286
770	2	12	0	0	1	0	0	1	28	0	0	1	0	0	3	50	1	1	3	0	100	4	36150.6	15616.9	26	266.667	833.333	333.333	1433.33	0.698385	4
771	2	18	0	1	0	0	0	1	45	0	1	0	0	2.12	3	4.09836	1	0	7	0	100	2	34145.2	15015.1	12	100	1000	166.667	1266.67	0.494777	2
772	2	12	1	0	0	0	1	1	75	0	0	1	0	3	9	100	1	1	5	1	200	9	32829.2	8192.13	0	666.667	888.889	888.889	2444.44	0.53646	1.61111
773	1	10	0	1	0	0	1	1	51	0	1	0	0	1	4.32	40.1198	1	1	3	1	200	7	-13000.3	6004.55	14	1157.41	2314.81	1388.89	4861.11	0.43832	6.66667
774	1	5	0	1	0	0	1	1	37	1	0	0	0	2.87	4.26	65.0246	1	1	4	1	1200	10	43771.3	16120	0	328.639	1408.45	422.535	2159.62	0.378529	2.16667
775	1	5	0	0	0	1	0	1	39	0	0	1	0	1.62	2.02	2.12766	1	1	4	0	100	6	23447.8	16845.5	1	346.535	2970.3	297.03	3613.86	0.394768	5
776	2	14	0	1	0	0	0	1	50	0	1	0	0	0	2.01	100	1	1	4	0	300	9	46755.3	35500.2	12	746.269	1990.05	149.254	2885.57	0.943261	12.0417
777	1	6	0	0	1	0	1	1	35	1	0	0	0	0.4	1.63	32.3232	1	1	4	0	100	6	4457.71	10747.1	10	613.497	2453.99	613.497	3680.98	0.148263	3.33333
778	2	18	0	1	0	0	0	1	34	0	1	0	0	0.1	4.02	2.98507	1	1	5	0	100	3	17579.6	6014.82	12	49.7512	298.507	174.129	522.388	0	0
779	1	6	0	0	0	1	0	1	37	1	0	0	0	0	2.29	100	1	1	4	0	300	2	-7300	0	1	43.6681	1746.72	655.022	2445.41		5.33333
780	1	3	0	1	0	0	0	1	32	0	1	0	0	0.2	3.03	28.3688	1	1	3	0	0	4	485.111	5176.6	13	627.063	990.099	990.099	2607.26	0.0579336	4.33333
781	2	12	0	0	0	1	1	1	36	0	1	0	0	1.14	1.29	16.6667	1	1	3	1	300	7	-6596.61	10739.1	1	2325.58	2713.18	581.395	5620.16	0.107589	4.16667
782	2	12	0	1	0	0	0	1	44	0	0	0	1	1.91	1.57	100	1	0	4	0	150	7	18758.9	19948.3	3	764.331	1401.27	636.943	2802.55	0.044174	10.6667
783	1	10	0	1	0	0	1	1	34	1	0	0	0	1	2.5	100	0	1	3	1	50	6	18442.7	16137.1	14	1000	2000	1200	4200	0.52572	8.5
784	2	13	0	1	0	0	1	1	50	0	0	1	0	1	8	100	1	1	4	1	500	15	620158	89094.8	6	875	4375	750	6000	0.990863	9.7
785	2	14	0	1	0	0	1	1	52	0	1	0	0	3.5	9	116.75	1	1	3	1	1000	11	121333	18092.5	11	1111.11	555.556	444.444	2111.11	0.836685	17.5
786	1	7	0	0	0	1	0	1	44	0	0	0	1	1.1	3.99	68.1682	1	0	6	0	100	3	17932.8	7406.72	0	25.0627	844.611	100.251	969.925	0.606815	1
787	2	20	0	1	0	0	1	1	35	1	0	0	0	1.5	3.67	54.4959	0	1	4	0	50	5	196177	62555	21	2452.32	2997.28	1907.36	7356.95	0.8534	12
788	2	15	0	1	0	0	0	1	65	0	1	0	0	0	5.64	29.4574	1	1	2	0	100	14	14742.7	7569.63	12	301.418	1063.83	106.383	1471.63	0.254053	3
789	2	17	0	1	0	0	1	1	50	1	0	0	0	0	4.5	100	0	1	2	1	150	8	34552.3	17456.1	31	888.889	2666.67	1333.33	4888.89	0.998521	8.125
790	1	3	0	1	0	0	1	1	67	1	0	0	0	2	3.48	74.717	0	1	2	1	50	19	58512.6	24285.2	12	1149.43	1724.14	1149.43	4022.99	0.779359	6.5
791	2	12	0	0	1	0	0	1	48	0	1	0	0	0	0.66	80.303	1	1	3	0	100	4	3706.02	15009.1	26	757.576	2272.73	757.576	3787.88	0.847009	5.83333
792	2	12	0	1	0	0	0	1	33	0	1	0	0	1.32	4.78	29.1262	0	1	4	0	4000	12	13081.8	12188.7	3	836.82	1882.85	627.615	3347.28	0.330464	6.91667
793	1	5	0	1	0	0	0	1	48	0	1	0	0	1.05	2.33	22.6804	1	1	5	0	50	13	11487.7	15900.3	1	1072.96	4721.03	858.369	6652.36	0.407592	6.16667
794	2	13	1	0	0	0	0	1	40	0	1	0	0	0.5	15	50	0	1	3	0	100	7	76006.7	10133.8	8	533.333	1333.33	333.333	2200	0.933456	11.6667
795	1	6	0	1	0	0	1	1	51	0	1	0	0	1	5.7	31.1594	1	1	3	1	200	8	54722.2	16565.3	22	526.316	1403.51	263.158	2192.98	0.830131	2.83333
796	2	19	0	1	0	0	0	1	55	1	0	0	0	2.82	5.38	43.5088	0	1	4	0	100	12	148597	32332.1	19	371.747	1115.24	278.81	1765.8	0.760862	6
797	1	4	0	1	0	0	1	1	47	0	1	0	0	0	3.67	100	0	1	5	1	200	10	21533.4	17447.8	20	1907.36	4087.19	1089.92	7084.47	0.795494	5.16667
798	2	13	1	0	0	0	0	1	53	0	0	1	0	1	8.01	100	1	1	2	0	100	5	43964.9	12885.8	8	624.22	1123.6	249.688	1997.5	0.958922	11.5
799	2	14	0	1	0	0	1	1	37	0	1	0	0	1.52	0.99	2.94118	1	1	4	1	0	4	23600.8	26415	11	404.04	505.051	0	909.091	0.96766	5
800	1	2	0	0	1	0	0	1	28	1	0	0	0	0.5	2.01	100	1	1	3	0	300	14	151472	94861.6	1	2487.56	5472.64	1741.29	9701.49	0.906827	4.82143
801	2	12	0	0	1	0	0	1	49	1	0	0	0	0.1	0.53	98.0392	1	1	2	0	50	3	3489.28	21394.9	26	0	3773.59	943.396	4716.98	0	1.33333
802	2	13	1	0	0	0	1	1	70	0	0	1	0	3.07	6	20.3187	1	1	3	1	50	9	82827.8	16861.3	7	666.667	1000	150	1816.67	0.480829	6.11111
803	2	18	0	1	0	0	1	1	55	0	1	0	0	1.4	9	40	1	1	3	1	100	12	39367.1	11290.8	11	1111.11	1111.11	444.444	2666.67	0.80254	4.85714
804	2	17	0	1	0	0	0	1	72	0	0	0	1	1.15	1.32	100	0	0	2	0	100	4	-4507.34	11736.9	32	378.788	3787.88	3030.3	7196.97	0.51111	1.33333
805	2	12	0	1	0	0	1	1	36	1	0	0	0	1.26	6	18.4783	0	1	4	1	50	4	22109.6	6801.6	2	166.667	833.333	166.667	1166.67	0.339169	0.666667
806	2	19	0	1	0	0	1	1	49	0	1	0	0	1.5	5.25	0	1	1	5	0	500	9	27800.2	8146.71	19	60.9524	380.952	133.333	575.238	0.428714	5.5
807	1	9	0	1	0	0	1	1	30	0	1	0	0	1.25	0.75	11.3208	1	1	3	1	0	2	5836.55	8955.4	19	0	533.333	373.333	906.667	0	2
808	2	17	0	1	0	0	1	1	61	1	0	0	0	0.8	2.79	17.6991	1	1	2	1	200	6	-8048.48	5143.91	31	179.211	2150.54	1075.27	3405.02	0.217395	1
809	2	11	0	0	0	1	1	1	45	0	1	0	0	2.44	1.36	100	0	1	3	1	100	3	789.355	11573.1	10	0	1838.24	735.294	2573.53	0.0352619	2.5
810	1	6	0	1	0	0	1	1	42	0	0	1	0	0.5	6	100	1	1	5	1	200	8	41615.1	9435.85	22	166.667	500	166.667	833.333	0.283718	1.33333
811	2	12	0	0	1	0	1	1	34	1	0	0	0	1.1	1.03	1.96078	1	0	4	1	50	7	-271.027	8765.99	25	97.0874	291.262	0	388.35	0	1.33333
812	1	4	1	0	0	0	1	1	56	0	1	0	0	2.6	5.21	24.1636	0	1	4	1	100	14	31154	12313.6	7	383.877	959.693	767.754	2111.32	0.664053	4
813	2	20	0	1	0	0	1	1	54	0	1	0	0	1.5	3.97	14.7208	1	0	5	1	500	6	23979	9566.49	20	151.134	503.778	377.834	1032.75	0.264727	7.66667
814	1	7	1	0	0	0	0	1	51	0	1	0	0	0.5	7.05	100	1	1	3	0	200	17	31109	7667.94	10	0	425.532	28.3688	453.901	0	2
815	1	8	0	1	0	0	1	1	42	0	0	1	0	3.1	2.8	12.5	1	1	4	1	500	4	10236.3	8155.81	4	0	2142.86	0	2142.86	0	6.66667
816	1	10	0	1	0	0	0	1	65	1	0	0	0	0	3	45.6522	0	0	1	0	50	5	-9683.54	4688.82	15	233.333	1833.33	933.333	3000	0.797519	9.83333
817	2	15	1	0	0	0	0	1	26	0	0	0	1	0.2	6	100	0	1	2	0	50	2	11886.8	6324.47	2	333.333	666.667	333.333	1333.33	0.966667	6
818	1	6	0	0	1	0	0	1	26	0	1	0	0	0.5	3.69	100	1	1	3	0	100	8	-1677.25	9409.96	10	352.304	4336.04	813.008	5501.35	0.753091	1.16667
819	2	13	1	0	0	0	0	1	72	0	1	0	0	1.9	12	14.3469	1	1	5	0	50	11	119819	13243.3	8	583.333	916.667	500	2000	0.688725	8.81818
820	2	20	0	1	0	0	1	1	49	0	1	0	0	2	3.2	18.75	1	1	4	1	100	7	119496	47967.7	20	781.25	4375	1562.5	6718.75	0.579577	11.5
821	1	8	0	1	0	0	0	1	55	0	0	1	0	1.04	1.35	28.5714	1	0	3	0	700	2	9854.76	10448	5	370.37	888.889	259.259	1518.52	0.571429	11
822	2	12	0	1	0	0	0	1	41	0	0	1	0	2.56	3	49.7487	1	1	3	0	3000	8	65637.2	41479.1	3	4000	2666.67	1000	7666.67	0.959305	13.5208
823	1	3	0	1	0	0	0	1	53	1	0	0	0	0	5.28	35.3774	1	0	2	0	0	6	25991.3	11816.5	13	378.788	2272.73	1325.76	3977.27	0.481987	1.16667
824	1	10	0	1	0	0	1	1	42	0	0	1	0	1.6	7	44.9036	1	1	3	0	100	4	-143.201	4479.54	15	428.571	857.143	714.286	2000	0.986981	7.33333
825	1	4	0	1	0	0	0	1	30	0	1	0	0	0	3	50	1	1	3	0	20	1	12666.2	8955.4	21	100	833.333	133.333	1066.67	0.5	2.5
826	2	12	0	0	0	1	0	1	35	0	1	0	0	0	0.15	0	1	1	3	0	1000	3	2180.46	15869.7	2	666.667	666.667	0	1333.33	0	1.5
827	1	1	1	0	0	0	1	1	50	0	1	0	0	1	6.24	51.9185	1	1	2	0	1000	4	22190	6584.93	5	80.1282	400.641	48.0769	528.846	0.497367	0.833333
828	2	19	0	1	0	0	0	1	73	0	1	0	0	1.5	8.34	41.6667	1	1	3	0	1000	9	25060.9	5157.18	19	347.722	119.904	77.9376	545.564	0.352613	4.25
829	2	12	0	0	1	0	1	1	37	1	0	0	0	1.87	4.27	100	0	1	4	1	100	10	48006.1	19111.5	25	1170.96	1873.54	585.48	3629.98	0.669157	9.33333
830	1	4	0	1	0	0	0	1	32	1	0	0	0	0.3	0.66	50	1	1	3	0	50	4	6049.66	30529.8	21	1212.12	4545.45	3787.88	9545.45	0	3
831	1	6	0	1	0	0	1	1	41	0	1	0	0	3.6	4.02	64.3617	1	1	4	1	0	8	15094.1	10471.2	22	248.756	1990.05	373.134	2611.94	0.437361	2.83333
832	1	6	1	0	0	0	1	1	42	0	1	0	0	1.04	2.31	100	0	1	4	1	100	3	13556.2	18249.4	6	1168.83	3463.2	865.801	5497.84	0.679585	8.16667
833	2	15	0	1	0	0	1	1	56	0	1	0	0	1.2	10.66	76.7981	0	1	2	1	50	16	69760.3	11445.6	11	656.66	1500.94	187.617	2345.22	0.666474	6.3
834	1	3	1	0	0	0	1	1	44	0	1	0	0	0.58	0.96	100	0	1	4	1	50	3	-2291.58	4487.94	5	1041.67	1875	520.833	3437.5	0.0426388	6.83333
835	1	4	0	1	0	0	1	1	34	0	1	0	0	1.5	3.48	100	1	1	4	1	200	15	146626	59950.1	20	2011.49	4310.34	2298.85	8620.69	0.773911	5.16667
836	1	7	1	0	0	0	0	1	55	0	1	0	0	0	6	10.7143	1	1	4	0	0	4	-19049.9	2725.02	10	283.333	650	733.333	1666.67	0.410795	3.33333
837	2	11	0	1	0	0	0	1	34	0	1	0	0	0.4	1.35	1.49254	1	1	5	0	100	3	8597.15	12442.3	0	0	1111.11	296.296	1407.41	0	1
838	1	6	0	1	0	0	1	1	30	0	0	1	0	1.49	6.66	36.1702	1	1	3	1	4000	8	48947.9	12882.6	22	450.45	900.901	600.601	1951.95	0.778338	7.66667
839	2	18	0	1	0	0	0	1	30	0	1	0	0	1	3.51	0	1	1	2	0	50	1	21482.8	9567.74	12	569.801	1139.6	0	1709.4	0.24	4
840	2	19	0	0	0	1	0	0	40	0	1	0	0	0	0.15	100	1	0	2	0	100	3	2269.56	15463.7	9	333.333	0	0	333.333	0	1.33333
841	2	12	0	1	0	0	0	1	64	0	1	0	0	0	2.67	0	0	1	1	0	500	3	1279.69	498.01	3	18.7266	0	0	18.7266	0	7.66667
842	2	11	0	0	0	1	1	1	32	0	1	0	0	0.1	2.68	100	1	1	2	1	200	5	305.195	3072.83	10	11.194	1119.4	37.3134	1167.91	0	2.33333
843	2	11	0	1	0	0	0	1	72	0	1	0	0	0.6	2.89	100	0	1	2	0	150	16	27559.5	14934.1	0	173.01	346.021	0	519.031	0.68796	2.20833
844	1	10	0	1	0	0	1	1	28	0	1	0	0	0	1.08	100	1	1	2	1	0	3	5056.79	10395.2	14	0	1851.85	462.963	2314.81	0	0
845	1	1	0	1	0	0	1	1	43	0	1	0	0	2	0.48	83.8565	1	1	3	1	100	6	75992.5	199255	10	2500	6250	5208.33	13958.3	0.615488	0.75
846	2	19	0	1	0	0	1	1	42	0	0	0	1	0	8.04	1.48148	0	1	4	1	50	2	32312.1	5966.05	18	62.8109	621.891	12.4378	697.139	0.392068	4.5
847	2	17	0	1	0	0	1	1	50	0	0	1	0	1.1	18	40	1	1	4	1	300	6	205351	14325	31	166.667	666.667	55.5556	888.889	0.82956	11.4167
848	2	17	0	1	0	0	1	1	50	0	0	1	0	2.07	4.44	33.8235	1	0	3	1	800	5	5364.36	6199.18	31	67.5676	2702.7	225.225	2995.5	0.553942	2.5
849	1	4	0	1	0	0	1	1	55	0	0	1	0	0.6	2.68	33.3333	1	1	3	1	200	7	-987.098	5489.89	20	559.701	1865.67	746.269	3171.64	0.427055	4.86667
850	1	9	0	1	0	0	0	1	40	0	1	0	0	2.05	10.95	66.1765	0	1	4	0	300	7	97107.7	12742.7	20	785.388	1162.1	410.959	2358.45	0.80304	7.66667
851	2	12	0	0	1	0	0	1	31	1	0	0	0	0	0.99	100	0	1	4	0	800	4	-1338.69	29152.8	26	3636.36	11111.1	3030.3	17777.8	0.633059	2
852	2	12	0	0	1	0	0	1	35	1	0	0	0	0	1	100	1	1	3	0	200	6	-9436.15	11763.8	26	1500	4000	3000	8500	0.386146	7
853	2	15	0	1	0	0	0	1	67	0	0	1	0	0	6.9	12.2283	1	1	4	0	500	11	42637.9	9172.88	12	152.899	608.696	57.971	819.565	0.0790894	0.833333
854	2	17	0	1	0	0	1	1	55	0	0	1	0	1.5	6	58.3333	0	1	3	1	1000	11	16110.9	17110.1	31	1166.67	2500	2833.33	6500	0.762759	16.6667
855	2	17	0	0	1	0	0	1	58	1	0	0	0	0.22	0.84	100	1	1	2	0	200	5	1520.4	9905.24	0	952.381	2380.95	357.143	3690.48	0.857557	5.66667
856	1	6	1	0	0	0	1	1	40	0	1	0	0	2.1	10	100	0	1	4	1	200	12	73722.4	13372.2	6	800	1500	1200	3500	0.849153	9.91667
857	1	4	0	1	0	0	1	1	49	0	0	1	0	1	4.07	4.46097	1	0	4	1	400	13	-8743.35	11217.8	20	1965.6	2948.4	2457	7371.01	0.740023	2.38095
858	1	1	1	0	0	0	1	1	45	0	1	0	0	1.58	8.1	38.0734	1	1	4	1	200	14	45871.9	9079.24	4	370.37	740.741	493.827	1604.94	0.753124	0.9375
859	1	4	0	1	0	0	1	1	40	1	0	0	0	1.2	1.05	100	0	1	3	1	100	5	12213.2	24679.2	20	1142.86	2857.14	3333.33	7333.33	0.794316	2
860	1	9	0	1	0	0	0	1	32	0	1	0	0	0.12	4	61.5385	1	1	3	0	100	7	116560	33302.4	20	800	587.5	625	2012.5	0.685063	6.5
861	2	11	0	1	0	0	0	1	59	0	1	0	0	1.28	1.23	100	1	1	2	0	100	6	7933.58	11490.7	0	406.504	975.61	0	1382.11	0.215684	0.666667
862	2	17	0	1	0	0	1	1	72	0	0	1	0	1.85	9	61.8321	1	1	4	1	200	10	71241.7	17049.1	31	1111.11	3333.33	277.778	4722.22	0.724842	13.5833
863	2	11	0	1	0	0	0	1	70	1	0	0	0	4.2	3.09	100	0	1	2	0	100	6	8821.6	9869.45	0	323.625	1941.75	582.524	2847.9	0.578081	4
864	1	6	0	1	0	0	1	1	22	0	1	0	0	1.55	4.5	50.9804	1	1	2	1	100	6	24856.6	8723.7	22	222.222	666.667	288.889	1177.78	0.521543	4
865	2	20	0	0	0	1	0	1	30	0	1	0	0	1.5	1.24	27.3504	1	1	3	0	50	11	-17113.2	20070	0	6451.61	8870.97	4838.71	20161.3	0.471966	6.66667
866	1	2	1	0	0	0	1	1	36	1	0	0	0	2.54	4.25	33.7209	1	1	4	0	50	9	75896.3	32081.5	4	2117.65	4705.88	3058.82	9882.35	0.783165	3.05556
867	2	12	0	0	1	0	1	1	45	0	1	0	0	1.21	3	13.0435	1	1	4	1	300	6	5208.84	10336.3	25	66.6667	2000	333.333	2400	0.120516	3.33333
868	2	14	1	0	0	0	0	0	67	0	0	0	0	0	0.06	52.2876	0	1	1	0	0	13	2029.07	35484.5	9	1666.67	0	0	1666.67	0	2.33333
869	2	19	0	1	0	0	1	1	50	0	0	1	0	1.5	12.06	0.463883	1	1	3	1	200	10	31787.3	5160.64	18	124.378	580.431	16.5837	721.393	0.0774456	6
870	2	13	0	1	0	0	1	1	58	0	0	1	0	1.8	5	30.4478	1	1	5	1	500	7	20216.9	10597.4	6	400	2400	360	3160	0.385302	4.41667
871	2	20	0	1	0	0	1	1	57	0	0	1	0	0.5	1.8	16.6667	1	0	3	1	100	2	23982.8	18657.1	20	1166.67	833.333	444.444	2444.44	0.6	0.833333
872	2	12	0	0	0	1	0	1	30	1	0	0	0	0.51	2.04	10.7143	1	0	4	0	20	3	-5324.89	6017.21	2	490.196	2450.98	980.392	3921.57	0	8
873	2	17	0	1	0	0	0	1	58	1	0	0	0	3.45	6	100	0	1	2	0	200	16	141825	36804.2	32	1666.67	3000	3000	7666.67	1.88682	3.92308
874	1	6	0	1	0	0	0	1	33	0	1	0	0	0.6	3.21	6.54206	1	1	4	0	200	4	-879.283	8074.99	23	1557.63	1869.16	623.053	4049.84	0.110214	3.41667
875	2	13	1	0	0	0	0	1	59	0	1	0	0	4.2	6	25.0936	0	1	4	0	100	7	-8350.68	3116.55	8	133.333	1166.67	83.3333	1383.33	0.0655016	3.5
876	2	19	0	0	1	0	0	1	35	0	1	0	0	1	3.67	2.89855	1	1	3	0	500	3	39549.3	12969.8	1	13.624	544.959	13.624	572.207	0	1
877	2	12	0	0	1	0	0	1	29	1	0	0	0	0	0.03	0	1	0	4	0	20	3	975.12	33504	26	1000	0	0	1000	0	1
878	1	9	0	1	0	0	1	1	50	0	0	1	0	1.48	5.68	61.2403	0	1	3	1	400	6	-1386.17	6666.17	19	1408.45	2112.68	880.282	4401.41	0.540989	9.66667
879	1	9	0	1	0	0	1	1	37	0	0	1	0	1.15	5	100	1	1	3	0	150	5	7496.77	12279.4	20	800	2000	600	3400	0.545908	3.5
880	2	12	0	0	1	0	0	1	47	0	1	0	0	0	0.66	56.5789	1	1	2	0	0	3	17086.7	29828.3	26	303.03	909.091	757.576	1969.7	0.686482	1.66667
881	1	2	0	1	0	0	1	1	75	0	0	0	1	0	1.49	100	0	0	2	1	50	3	108.327	475.387	19	167.785	234.899	0	402.685	0	3.33333
882	2	15	1	0	0	0	0	1	59	0	1	0	0	0	6	33.8983	0	1	2	0	50	16	249329	44989.8	2	500	666.667	333.333	1500	0.780781	4.71429
883	2	20	0	1	0	0	0	1	26	0	1	0	0	1	6	66.6667	1	1	3	0	100	9	257881	56063.5	21	2500	3333.33	666.667	6500	0.902667	4.5
884	1	10	0	1	0	0	1	1	48	0	1	0	0	1.25	3.71	100	1	1	3	1	100	14	-3140.06	9261.44	14	1347.71	2695.42	539.084	4582.21	0.461075	0.333333
885	1	2	1	0	0	0	1	1	52	0	1	0	0	2.88	4.64	42.6667	0	1	4	0	50	20	83069.1	29023.5	4	2586.21	3663.79	1939.66	8189.66	0.659161	4.06667
886	2	20	0	1	0	0	1	1	34	0	1	0	0	1	3.99	33.1658	0	1	6	1	100	11	3356.02	7730.83	20	1002.51	2005.01	2255.64	5263.16	0.669955	9.85714
887	1	1	0	1	0	0	1	1	48	1	0	0	0	5.28	4.47	20.3393	1	1	2	1	300	12	42313.9	13314.1	10	335.57	447.427	894.855	1677.85	0.590438	0.5
888	2	20	0	1	0	0	0	1	33	1	0	0	0	0	0.06	100	1	1	2	0	100	2	1903.21	31720.2	21	0	0	0	0	0	0
889	1	9	0	1	0	0	1	1	52	1	0	0	0	0.5	7.66	22.3333	1	0	2	1	150	1	33479.2	5787.11	19	0	391.645	65.2742	456.919	0.727273	0.666667
890	1	6	0	0	1	0	1	1	32	1	0	0	0	0.6	0.24	0	1	1	2	1	100	1	3059.86	33582.8	9	0	8333.33	4166.67	12500	0	0
891	2	14	0	1	0	0	1	1	62	1	0	0	0	1.7	4.01	12.6582	0	1	2	0	200	6	-2689.15	2496.47	12	49.8753	324.19	0	374.065	0.399735	4.16667
892	2	17	0	1	0	0	0	1	32	0	1	0	0	1.4	2.82	33.8843	1	1	3	0	200	6	1280.54	13220	32	2127.66	2836.88	1418.44	6382.98	0.632367	10.6667
893	2	20	0	1	0	0	1	1	53	0	0	1	0	0.5	2.85	70.5729	0	1	4	1	150	15	598170	221603	20	2105.26	3508.77	1052.63	6666.67	0.883884	9.30769
894	2	15	0	1	0	0	0	1	39	0	0	1	0	1.03	5.88	23.4375	1	1	8	0	100	8	19470.4	8124.21	12	340.136	1530.61	0	1870.75	0.080783	5.66667
895	2	15	0	1	0	0	1	1	66	1	0	0	0	0	2.28	15.2174	0	0	2	1	100	8	8281.72	8895.49	11	307.018	1754.39	219.298	2280.7	0.243297	3.33333
896	1	6	1	0	0	0	1	1	43	0	1	0	0	0	7.5	50	0	1	4	1	100	10	30667.4	7395.65	6	533.333	800	400	1733.33	0.44989	2.91667
897	2	15	0	0	0	1	0	1	30	0	1	0	0	0.06	0.54	17.4794	1	1	2	0	70	4	8192.82	19171.9	0	0	1481.48	370.37	1851.85	0.0412025	0
898	2	18	0	1	0	0	1	1	55	0	1	0	0	1.5	4.69	37.9182	0	1	3	1	300	12	62027.9	19515.5	11	639.659	1705.76	639.659	2985.07	0.749753	7.63636
899	1	7	0	1	0	0	1	1	47	1	0	0	0	1.5	3.33	50	0	1	3	0	200	10	31097.9	19158.5	20	660.661	2402.4	900.901	3963.96	0.735626	2.66667
900	2	19	0	1	0	0	1	1	38	0	1	0	0	0	1.02	1.71429	1	1	4	1	150	8	3172.43	12816.1	18	490.196	1960.78	0	2450.98	0	4
901	2	15	1	0	0	0	0	1	58	0	1	0	0	1	6	100	1	1	4	0	50	3	-5554.31	115.949	2	333.333	166.667	66.6667	566.667	0.272727	4.33333
902	1	8	1	0	0	0	1	1	63	0	0	1	0	2	6	15.6118	1	1	4	0	100	8	19895.6	10815.9	5	333.333	2500	666.667	3500	0.0982288	8.5
903	2	20	0	1	0	0	1	1	75	0	1	0	0	1	4.02	20.2381	1	0	4	0	50	3	18522.1	12592.6	21	1990.05	2487.56	1492.54	5970.15	0.303364	11.1667
904	2	17	0	1	0	0	1	1	62	1	0	0	0	2.41	3	25.9259	0	0	3	1	0	7	41813.4	18974.5	31	116.667	1000	433.333	1550	0.788593	2.5
905	2	12	0	0	1	0	1	1	44	0	0	1	0	0	5	77.9018	1	1	2	1	500	12	49336.8	25567.4	25	4200	5000	1400	10600	0.788016	8.5
906	2	19	0	0	0	1	0	1	70	0	1	0	0	2.56	1.39	0.877193	1	0	3	0	50	2	5952.31	10073.6	9	107.914	1438.85	107.914	1654.68	0	1
907	2	17	0	1	0	0	1	1	65	1	0	0	0	3.24	2.01	0	0	1	2	1	300	4	2770.56	3393.31	31	24.8756	0	0	24.8756	0	5
908	1	7	0	1	0	0	0	1	38	1	0	0	0	1.5	9.75	42.8858	0	1	4	0	1000	13	17494.1	4778.88	20	307.692	1025.64	307.692	1641.03	0.286011	18.5
909	1	2	1	0	0	0	0	1	59	0	1	0	0	1	2.4	44.4444	0	1	3	0	200	4	12411.8	7150.77	4	0	395.833	0	395.833	0.115827	0.833333
910	2	12	1	0	0	0	0	1	32	0	1	0	0	4.24	3	66.6667	1	1	3	0	80	9	5378.79	7472.93	1	1000	1666.67	1666.67	4333.33	0.859199	1.33333
911	2	15	0	1	0	0	0	1	86	1	0	0	0	0	0.3	91.6834	0	0	2	0	20	8	2366.84	7889.48	12	0	0	0	0	0.214659	0
912	1	4	0	1	0	0	1	1	64	0	1	0	0	2	4.5	88.0952	0	0	3	0	0	13	93973.4	33771.9	21	1555.56	3333.33	2222.22	7111.11	0.814486	3.33333
913	2	19	0	1	0	0	0	1	54	0	1	0	0	2.18	6.6	40.1786	1	0	5	0	100	4	21723.6	3821.76	19	0	303.03	121.212	424.242	0.0863639	3.91667
914	2	17	0	1	0	0	1	1	75	1	0	0	0	0.57	2.01	8.69565	0	0	2	1	100	5	-1299.92	7144.32	31	348.259	1243.78	1492.54	3084.58	0.627894	2.5
915	2	20	0	1	0	0	0	1	73	1	0	0	0	0	2.46	0	0	0	2	0	50	1	6046.48	4368.49	21	284.553	243.902	0	528.455	0.375	0.666667
916	2	18	0	1	0	0	0	1	36	1	0	0	0	1.1	1.18	0	1	1	4	0	50	1	11458.1	11384	12	529.661	296.61	254.237	1080.51	0	8
917	1	9	0	1	0	0	1	1	45	0	0	1	0	2.27	4.3	9.43396	1	1	5	1	200	12	34047.6	15313.4	19	395.349	697.674	465.116	1558.14	0.88021	4
918	1	4	0	1	0	0	1	1	32	1	0	0	0	0	2.49	100	1	1	4	1	100	6	5092.97	8631.71	20	562.249	2811.24	1204.82	4578.31	0	3.33333
919	1	5	1	0	0	0	1	1	36	0	1	0	0	0	6.3	36.5854	1	1	3	1	50	8	71495.9	17785.1	2	714.286	2380.95	730.159	3825.4	0.800981	8.66667
920	2	20	0	0	1	0	1	1	50	0	1	0	0	1.4	2.78	53.4722	1	1	2	1	500	4	-11166.9	4832.05	3	1438.85	3597.12	359.712	5395.68	0	9
921	2	12	0	0	1	0	0	1	28	1	0	0	0	0	1.66	100	1	1	2	0	30	3	31178.3	21974.9	26	240.964	602.41	180.723	1024.1	0.525409	8.33333
922	2	11	0	0	0	1	1	1	44	0	1	0	0	1	1.23	6.66667	1	1	4	0	50	5	6548.84	7917.76	11	300.813	276.423	406.504	983.74	0	4.66667
923	1	5	0	1	0	0	1	1	58	0	1	0	0	0.6	2.55	100	1	1	4	0	60	2	-14130.3	6321.46	1	333.333	3529.41	1176.47	5039.22	0	10.6667
924	1	4	0	1	0	0	1	1	34	1	0	0	0	1.5	2.1	57.5758	0	1	3	0	0	6	2314.51	15387.9	21	2380.95	2380.95	714.286	5476.19	0.605009	10
925	2	12	0	0	1	0	1	1	32	1	0	0	0	0.2	4	100	1	1	4	1	200	8	5320.71	12880.2	25	1250	3750	1000	6000	0.661446	8.83333
926	1	9	0	1	0	0	0	1	49	0	1	0	0	2.5	2.89	15.1899	1	1	4	0	200	4	15409.3	13006.7	20	692.042	1730.1	519.031	2941.18	0.763316	2.5
927	2	18	0	1	0	0	0	1	45	0	1	0	0	1	3	39.759	1	1	5	0	100	11	41486.5	22062.2	12	500	2000	466.667	2966.67	0.554442	7
928	2	17	0	1	0	0	0	1	40	0	1	0	0	0.74	4.77	17.561	1	1	4	0	300	6	-10953.8	4957.28	32	733.753	1677.15	838.574	3249.48	0.546903	8.58333
929	1	7	0	1	0	0	1	1	65	1	0	0	0	0.5	6.72	100	0	1	2	1	100	7	7038.45	7267.63	19	74.4048	595.238	223.214	892.857	0.394096	6
930	2	19	0	1	0	0	1	1	57	0	0	1	0	1	9.37	10.9635	0	1	4	1	50	4	37152.6	7002.41	18	320.171	853.789	202.775	1376.73	0.102367	6
931	1	1	1	0	0	0	1	1	55	0	1	0	0	2	5.36	46.7167	0	1	5	0	50	10	121670	27419.7	5	746.269	1492.54	559.701	2798.51	0.791297	1.4
932	1	9	0	1	0	0	0	1	64	1	0	0	0	2.2	2.64	100	1	1	2	0	30	3	16396	12744.7	20	0	1136.36	303.03	1439.39	0	1.33333
933	1	10	0	1	0	0	1	1	62	0	1	0	0	0	4.02	19.7605	0	1	2	1	100	6	8331.86	4709.42	14	99.5025	746.269	74.6269	920.398	0	1.66667
934	2	14	1	0	0	0	1	1	58	0	1	0	0	1.4	6	100	0	1	2	1	200	11	21798.2	11174.7	8	833.333	1666.67	833.333	3333.33	0.64744	8
935	1	3	0	1	0	0	1	1	36	0	1	0	0	2.5	3	19.2771	0	1	4	1	100	4	28801.9	18734	12	1333.33	2000	1666.67	5000	0.53449	7.5
936	2	18	0	1	0	0	0	1	41	0	1	0	0	1.5	6	14.5299	1	1	3	0	100	2	36286.1	9431.02	12	250	500	166.667	916.667	0.608996	3.41667
937	1	6	1	0	0	0	1	1	51	0	1	0	0	1.3	3.4	30	0	1	4	1	100	5	28268.9	17255.6	6	294.118	2647.06	294.118	3235.29	0.76978	2.83333
938	1	7	1	0	0	0	1	1	47	0	1	0	0	1.62	7.5	100	1	1	4	1	500	7	7592.17	8030.96	9	213.333	1200	266.667	1680	0.69765	6
939	2	15	0	1	0	0	1	1	68	0	0	1	0	1	6.04	4.28571	1	1	3	1	100	5	-766.389	2811.86	11	82.7815	1158.94	0	1241.72	0	3.33333
940	2	18	0	1	0	0	0	1	38	0	1	0	0	0.12	8.36	40.5493	1	1	4	0	150	7	45053.1	7293.43	12	179.426	717.703	95.6938	992.823	0.616226	1.33333
941	2	20	0	1	0	0	0	1	46	0	0	1	0	1	3	60	0	1	4	0	50	17	66368.3	35989.4	21	3000	3333.33	3666.67	10000	0.723469	11.9091
942	1	8	0	0	1	0	1	1	50	0	0	1	0	1.5	8.6	69.3252	1	1	3	0	150	21	37937.4	6876.44	2	290.698	581.395	58.1395	930.233	0.607789	1.29167
943	2	18	0	1	0	0	0	1	25	0	1	0	0	0.5	3.34	9.09091	1	1	3	0	150	4	23096.7	12918.2	12	299.401	898.204	598.802	1796.41	0.790944	0.875
944	1	9	1	0	0	0	0	1	43	0	1	0	0	3.2	8.79	100	1	1	5	0	300	23	180571	36714.6	3	2844.14	4550.63	1820.25	9215.02	0.944644	11.0175
945	1	7	0	1	0	0	1	1	56	1	0	0	0	1.05	5.07	21.3018	0	1	2	1	100	5	4066.21	5299.06	19	138.067	591.716	118.343	848.126	0.25	1
946	1	4	0	1	0	0	1	1	43	1	0	0	0	0.7	3.51	100	1	1	4	1	200	6	8663.04	4975.22	20	284.9	569.801	170.94	1025.64	0.384615	2.5
947	2	17	0	1	0	0	1	1	43	0	1	0	0	1.5	3.08	31.9328	1	1	7	0	50	3	10532.2	9279.93	32	259.74	1298.7	324.675	1883.12	0.404877	7
948	2	19	0	1	0	0	1	1	58	0	1	0	0	2.95	6.03	48.8372	0	1	2	1	500	13	43332.8	10071.8	18	248.756	398.01	414.594	1061.36	0.334532	5.93333
949	1	9	0	1	0	0	1	1	31	0	0	1	0	1.25	4.5	76.8786	1	1	4	1	500	11	21772.2	12084.9	19	700	2822.22	488.889	4011.11	0.459763	6.5
950	2	13	0	1	0	0	1	1	59	0	1	0	0	2.2	1.09	2.91262	1	1	2	0	100	3	25706.7	33859.3	7	458.716	3669.73	275.229	4403.67	0.232475	7.33333
951	1	4	0	1	0	0	1	1	49	0	1	0	0	3.01	6	38.4615	0	1	4	1	0	6	-6389.07	10435.2	20	1000	2000	2000	5000	0.767726	3.33333
952	2	18	0	1	0	0	1	1	49	0	1	0	0	1.7	3.34	33.6634	0	1	4	0	50	8	90198.8	34176.3	12	1497.01	1197.6	898.204	3592.81	0.645955	7.5
953	1	9	0	1	0	0	1	0	75	1	0	0	0	0.22	2.06	42.4051	1	0	4	1	50	1	163.037	8477.2	19	0	970.874	242.718	1213.59	0	2
954	1	2	0	0	0	1	0	1	30	1	0	0	0	0.52	3.1	70.2128	1	1	4	0	200	11	334.965	8575.79	3	1935.48	967.742	322.581	3225.81	0.548887	14
955	1	3	0	1	0	0	0	1	42	0	0	1	0	0	3	0	1	1	4	0	0	1	10936.3	7612.09	13	0	1000	0	1000	0.470588	0
956	1	4	0	1	0	0	1	1	44	0	0	1	0	0.24	4.4	100	1	1	4	1	100	11	36136.8	15940.2	20	681.818	2272.73	1818.18	4772.73	0.544072	6.6875
957	2	17	0	1	0	0	0	1	58	0	1	0	0	2.3	4.01	46.4744	0	1	5	0	50	8	-1033.38	7472.97	32	374.065	3491.27	748.13	4613.47	0.011462	2
958	2	13	1	0	0	0	0	1	49	0	1	0	0	1.2	8.01	100	0	1	3	0	100	9	97191.2	16846.6	8	374.532	749.064	249.688	1373.28	0.730842	6.28571
959	1	9	1	0	0	0	1	1	42	0	1	0	0	0	3.11	100	0	1	4	0	100	5	7013	6547.59	3	643.087	964.63	643.087	2250.8	0	15.3333
960	1	7	0	0	0	1	0	1	40	1	0	0	0	0.81	2.47	53.7402	1	1	1	0	100	6	11110.9	9073.25	0	0	566.802	242.915	809.717	0.623198	0
961	1	7	0	1	0	0	0	1	79	1	0	0	0	1	3	96.8421	0	0	2	0	30	19	13384.4	16961.5	20	1000	3333.33	1000	5333.33	0.767469	1
962	2	20	0	1	0	0	1	1	45	0	0	1	0	1	2.96	13.7931	1	1	4	1	150	3	13899.3	18580.9	20	2364.86	2702.7	1689.19	6756.76	0.858788	7.66667
963	1	6	0	1	0	0	0	1	52	0	1	0	0	0.7	1.61	13.5135	1	1	4	0	200	8	1955.3	6587.14	23	372.671	1242.24	931.677	2546.58	0.0333248	3.33333
964	1	3	0	1	0	0	0	1	46	0	0	1	0	0.57	1.02	54.6667	1	1	4	0	50	5	2950.18	22010	13	1960.78	3921.57	1960.78	7843.14	0.235469	6
965	2	11	0	0	0	1	1	1	37	0	1	0	0	0.7	1.57	100	1	1	4	0	500	4	-3063.97	3793.65	11	254.777	573.248	63.6943	891.72	0	7
966	2	18	1	0	0	0	0	1	54	0	0	1	0	1.5	6.3	11.8943	0	1	3	0	200	7	21694.4	7562.61	4	555.556	793.651	79.3651	1428.57	1.03936	4.43333
967	2	12	0	1	0	0	0	1	24	1	0	0	0	0.52	0.84	100	0	1	4	0	30	8	3679.11	6403.71	3	119.048	595.238	119.048	833.333	0.14665	1
968	2	17	0	1	0	0	0	1	50	0	0	1	0	1	17	69.8603	1	1	3	0	500	9	-10060.5	7025.86	32	235.294	588.235	176.471	1000	0.787196	12.5
969	1	6	0	0	1	0	1	1	35	1	0	0	0	0.84	1.28	100	0	1	3	1	100	5	7718.42	16576.9	9	781.25	3125	1953.12	5859.38	0.321904	3.33333
970	1	3	1	0	0	0	1	1	48	0	1	0	0	1.65	7.65	100	1	1	3	1	100	21	79333	22919.3	5	1960.78	3267.97	915.033	6143.79	0.893734	6
971	1	4	0	1	0	0	1	1	39	0	1	0	0	1.05	4.29	100	0	1	4	0	50	17	46981	18993.2	21	2564.1	1631.7	932.401	5128.21	0.7564	3.125
972	2	13	1	0	0	0	1	1	52	0	1	0	0	1.77	6.03	4.85714	0	1	4	1	50	3	60749.1	13558.7	7	33.1675	1409.62	149.254	1592.04	0.486879	7
973	2	12	0	0	1	0	1	1	45	0	1	0	0	1.51	3.35	100	0	0	3	0	100	6	15891.7	12713.9	26	2388.06	2388.06	298.507	5074.63	0.744942	9.08333
974	2	16	0	0	0	1	1	1	42	0	1	0	0	0.12	0.7	98.5294	0	1	2	0	100	2	1316.55	9595.08	18	0	1714.29	285.714	2000	0	1.33333
975	1	2	0	0	1	0	0	1	46	0	1	0	0	2.1	4.65	24.7573	1	1	5	0	100	6	9736.3	11900.3	1	580.645	3655.91	430.108	4666.67	0.292756	18
976	2	20	1	0	0	0	1	1	55	0	0	1	0	1.6	6	66.6667	0	1	4	1	100	13	275131	59621.8	8	3333.33	4166.67	500	8000	0.847649	10.1667
977	2	18	0	1	0	0	1	1	42	0	0	0	1	0.5	6.34	33.5227	0	1	4	1	50	7	156699	30315.3	11	1577.29	1735.02	473.186	3785.49	0.724111	7.5
978	2	20	0	1	0	0	0	1	45	1	0	0	0	0	1.66	39.759	1	1	4	0	200	9	79627.4	76582.8	21	4819.28	7228.92	1807.23	13855.4	0.693022	9.35714
979	2	12	0	0	0	1	0	1	34	0	1	0	0	0.07	3.33	100	1	1	4	0	2000	5	-31170.1	1210.19	2	1501.5	960.961	900.901	3363.36	0	7.66667
980	1	2	0	1	0	0	1	1	50	0	0	1	0	0.03	6.87	18.75	1	1	4	1	200	2	17672.1	4442.81	19	65.5022	509.461	349.345	924.309	0.447911	2.5
981	1	3	0	1	0	0	0	1	31	1	0	0	0	1.24	3.86	100	0	1	4	0	200	8	-6642.84	16154.7	13	3108.81	5181.35	2590.67	10880.8	0.72823	3.66667
982	2	18	0	0	1	0	0	1	30	1	0	0	0	0	0.6	13.0435	1	1	3	0	50	2	6559.86	13433.1	0	0	833.333	0	833.333	0	0.333333
983	2	11	0	0	0	1	1	1	62	0	1	0	0	0.22	1.13	32.6316	1	0	3	0	50	10	18292.7	20568.7	11	176.991	884.956	265.487	1327.43	0.597308	3.46667
984	1	1	0	1	0	0	1	1	40	0	1	0	0	1.2	5.01	54.8649	0	1	4	1	50	14	9991.1	13381.5	10	1397.21	4990.02	598.802	6986.03	0.691819	7
985	2	15	0	0	0	1	0	1	61	0	1	0	0	2.4	2.86	4.28571	1	0	6	0	50	4	17934	8934.95	0	0	1048.95	104.895	1153.85	0	0
986	2	15	0	1	0	0	0	1	52	0	0	1	0	1.3	8.99	12.3827	1	1	3	0	1000	8	33213.6	7326.32	12	77.8643	778.643	27.8087	884.316	0.367571	3.83333
987	2	20	0	1	0	0	0	1	39	1	0	0	0	1	0.45	100	1	1	4	0	100	7	50493	121318	21	1111.11	2000	1333.33	4444.44	0.913428	5.61905
988	1	3	0	1	0	0	1	1	31	0	1	0	0	0	2.82	100	0	1	2	1	0	10	53287.9	31307.8	12	2836.88	3546.1	709.22	7092.2	0.576194	13.3333
989	2	17	0	1	0	0	1	1	59	0	1	0	0	1.54	5.2	76.1905	1	1	4	1	100	9	2818.82	10503.6	31	769.231	1923.08	769.231	3461.54	0.581518	3.26667
990	2	13	0	1	0	0	1	1	45	0	1	0	0	2.02	2.67	39.6396	0	1	3	1	500	4	67422.4	31783.7	6	936.33	1123.6	674.157	2734.08	0.81918	10
991	2	20	0	1	0	0	1	1	40	0	0	1	0	0	12	50	0	1	6	0	100	8	264674	33239.5	21	3333.33	3333.33	833.333	7500	0.936116	22.5
992	1	4	1	0	0	0	1	1	67	0	1	0	0	1.53	11	100	1	1	6	1	200	10	-7671.7	6629.85	7	254.545	636.364	227.273	1118.18	0.590843	5.46667
993	2	18	0	0	1	0	0	1	35	1	0	0	0	0	0.6	4.7619	1	1	3	0	100	2	8988.11	22388.5	0	75	3333.33	666.667	4075	0	1
994	2	15	0	1	0	0	1	1	45	0	1	0	0	1.85	4.69	38.5321	0	1	5	1	200	5	39462.8	14444.1	11	852.878	1705.76	319.829	2878.46	0.802225	3.25
995	1	7	0	1	0	0	0	1	48	0	1	0	0	0.5	4.43	87.8788	1	1	2	0	500	7	53498.4	19288.6	20	451.467	2483.07	451.467	3386	0.868448	3.33333
996	1	2	0	1	0	0	0	1	59	0	0	1	0	2.8	5.31	61.837	1	1	7	0	300	34	74398.2	18768	20	998.117	809.793	1386.06	3193.97	0	5
997	2	12	0	0	1	0	0	1	49	0	1	0	0	1.1	1.39	100	1	1	5	0	200	6	-6965.08	9600.66	26	43.1655	3597.12	1079.14	4719.42	0.0888341	0.5
998	2	18	0	1	0	0	1	1	57	0	1	0	0	1.5	6	100	0	1	4	1	50	6	11991	9040.17	11	1000	1833.33	666.667	3500	0.261685	6.5
999	1	6	0	0	0	1	0	1	40	1	0	0	0	0	2.22	100	1	1	4	0	50	3	11820.3	10504.6	1	450.45	630.631	450.45	1531.53	0.401313	2.08333
1000	2	19	0	1	0	0	1	1	64	0	1	0	0	2.26	6	14.1631	1	1	4	1	100	4	11966.8	3919.47	18	50	333.333	116.667	500	0	4
1001	2	17	0	0	0	1	0	1	34	1	0	0	0	1.31	2.94	29.8246	1	1	2	0	50	8	20127.4	13608	2	850.34	1700.68	510.204	3061.22	0.423637	8
1002	1	2	0	1	0	0	1	1	65	1	0	0	0	2.07	7.53	43.1818	0	1	2	1	100	26	82077	14943.8	19	1062.42	332.005	66.4011	1460.82	0.742884	5
1003	1	1	0	1	0	0	1	1	52	0	1	0	0	0.3	1.5	100	1	1	4	1	150	2	-3583.45	4477.7	10	0	1333.33	666.667	2000	0	0
1004	2	15	1	0	0	0	0	1	49	0	0	1	0	1	6	15.2542	1	1	4	0	50	4	29362.8	9818.81	2	166.667	666.667	0	833.333	0.473445	1
1005	2	17	0	1	0	0	1	1	48	0	0	1	0	3.2	6	100	0	1	2	1	300	17	44722.4	17203.7	31	2500	2166.67	1166.67	5833.33	0.63868	8.98039
1006	1	3	0	1	0	0	1	1	52	0	0	1	0	1	6	100	0	1	4	1	100	18	71295	31882.5	12	4166.67	5000	1666.67	10833.3	0.877294	12.0357
1007	1	6	0	1	0	0	0	1	44	0	1	0	0	1.66	2.33	100	1	1	3	0	100	11	17728.2	25205.2	23	1072.96	6437.77	2145.92	9656.65	0.838717	3.46667
1008	2	17	0	1	0	0	0	1	70	1	0	0	0	1.2	7.33	34.1945	0	1	3	0	50	11	4664.05	5533.98	32	954.98	682.128	682.128	2319.24	0.501321	2.83333
1009	2	19	0	1	0	0	1	1	38	0	1	0	0	0	9	33.3333	1	1	3	1	100	4	28992.6	5671.4	18	222.222	555.556	111.111	888.889	0.369775	3.66667
1010	1	7	0	1	0	0	1	1	80	1	0	0	0	0.5	2.1	4.10959	0	0	2	1	0	4	2797.57	5332.18	19	0	1904.76	238.095	2142.86	0.145011	0.666667
1011	1	7	0	1	0	0	0	1	75	1	0	0	0	1.06	2	24.812	0	0	3	0	150	8	16549.3	13949.6	20	250	1000	250	1500	0.65345	2.66667
1012	1	5	1	0	0	0	1	1	46	0	1	0	0	2	10.35	27.6458	1	1	4	0	100	6	8777.21	7128.23	3	96.6184	2898.55	193.237	3188.41	0.625334	2.20833
1013	2	20	0	0	1	0	0	1	55	1	0	0	0	2.7	4	50	1	1	3	0	50	2	33015.9	11754	4	250	500	0	750	0	12
1014	2	19	0	1	0	0	1	1	50	0	1	0	0	3.17	6	42.6934	1	1	7	1	100	8	-15694.8	4534.2	18	500	1333.33	150	1983.33	0	6
1015	1	9	1	0	0	0	0	1	70	0	0	1	0	1	6	20	1	1	6	0	200	2	22049.8	8009.8	3	500	1333.33	333.333	2166.67	0.5	7.33333
1016	2	12	0	0	1	0	0	1	40	1	0	0	0	0.1	4.02	61.1765	1	1	4	0	150	9	-6879.9	3213.96	26	248.756	1243.78	746.269	2238.81	0.301287	5
1017	1	6	0	0	1	0	0	1	30	0	1	0	0	0	4.62	60.5263	1	1	3	0	100	6	7219.26	4895.94	10	43.29	649.351	216.45	909.091	0.185151	3.33333
1018	2	12	0	0	1	0	1	1	48	0	1	0	0	1.5	6	100	0	1	4	0	100	10	25060.3	8593.39	26	833.333	1166.67	83.3333	2083.33	0.498067	15
1019	2	18	0	1	0	0	0	1	30	0	1	0	0	1	0.6	15	1	1	6	0	50	2	8513.68	18356.1	12	0	1666.67	833.333	2500	0.0121304	0
1020	1	2	0	1	0	0	0	1	58	0	0	1	0	3	6.21	9.50226	1	1	7	0	100	4	16593.4	5844.35	20	112.721	724.638	515.298	1352.66	0.605263	3.125
1021	1	9	1	0	0	0	1	1	57	0	0	1	0	1	9	48.7179	0	1	4	0	100	6	-11667.2	3731.42	3	111.111	666.667	55.5556	833.333	0.52	4.5
1022	2	20	1	0	0	0	1	1	45	0	1	0	0	2.1	6	66.6667	0	1	5	1	100	13	377201	77366.8	8	4166.67	4166.67	1333.33	9666.67	0.918426	7.5
1023	2	12	0	1	0	0	1	1	50	0	0	1	0	1.3	10.5	40.8284	0	1	3	1	100	5	183035	21431.9	2	952.381	952.381	285.714	2190.48	0.760608	6.16667
1024	1	10	1	0	0	0	1	1	50	0	0	1	0	2	7.17	67.6983	1	1	3	1	5000	13	96324.7	21607.3	3	488.145	1673.64	278.94	2440.73	0.841026	4.16667
1025	1	9	0	0	0	1	1	1	46	0	1	0	0	1.08	5.01	0	1	1	5	1	50	3	48108.7	11351	0	463.074	766.467	149.701	1379.24	0.359838	2
1026	1	9	0	1	0	0	1	1	49	0	0	1	0	0.5	10.05	100	0	1	3	1	200	5	16370	6106.47	19	298.507	796.02	199.005	1293.53	0.83802	5.16667
1027	2	20	0	1	0	0	0	1	26	1	0	0	0	1.02	1	33	1	1	3	0	1000	2	7989.79	12089.8	21	500	1800	700	3000	0	1.66667
1028	1	3	0	1	0	0	1	1	58	0	1	0	0	1	4.8	100	0	1	2	1	200	12	33123.2	10650.7	12	208.333	625	312.5	1145.83	0.685081	2.51515
1029	2	20	1	0	0	0	1	1	34	0	1	0	0	0.5	3.66	66.5	0	1	3	1	200	17	130572	44063.5	8	1639.34	1639.34	819.672	4098.36	0.82286	7.05556
1030	1	6	0	1	0	0	1	1	36	0	1	0	0	0.95	2.8	37.5	1	1	5	1	200	8	-203.252	9713.12	22	714.286	1785.71	1785.71	4285.71	0.24832	4
1031	1	6	0	1	0	0	1	1	51	0	0	1	0	1.52	1.5	71.4286	1	1	3	1	100	3	-3885.85	4409.43	22	666.667	1333.33	2000	4000	0.17198	0
1032	1	7	1	0	0	0	1	1	46	0	0	1	0	0.5	6	71.4286	0	1	3	1	200	9	10400	7233.33	9	500	833.333	250	1583.33	0.841444	3.25
1033	1	5	0	0	0	1	0	1	41	0	1	0	0	1.2	1.78	7.89474	1	1	5	0	200	13	16388	15206.8	1	1123.6	1685.39	280.899	3089.89	0.207717	4.5
1034	1	3	0	1	0	0	1	1	38	0	1	0	0	1	7.02	31.3433	0	1	4	0	100	2	29065.5	9567.74	13	0	1424.5	71.2251	1495.73	0.78	1
1035	2	15	0	1	0	0	0	1	65	0	0	1	0	0	30	0.0999001	0	1	3	0	100	2	102810	5852	12	66.6667	633.333	66.6667	766.667	0.00321366	2.5
1036	1	9	0	1	0	0	0	1	25	0	0	1	0	3.5	3.06	100	1	1	3	0	200	14	-18883.6	7734.11	20	653.595	3267.97	588.235	4509.8	0.367068	10.2308
1037	2	19	0	1	0	0	1	1	67	0	1	0	0	5.76	3.67	0.595238	1	0	4	1	50	2	16362.6	7510.26	18	0	817.439	0	817.439	0	1.33333
1038	2	17	0	1	0	0	0	1	26	1	0	0	0	3.22	3.73	100	0	1	3	0	100	5	-247.291	4177.67	32	187.668	804.29	1072.39	2064.34	0.182803	2
1039	1	6	0	1	0	0	1	1	31	0	1	0	0	1.35	11.04	100	0	1	3	1	100	16	155250	20991.8	22	815.217	1268.12	1086.96	3170.29	0.798812	8.37879
1040	1	2	0	1	0	0	1	1	47	0	1	0	0	0.5	3.28	30.9278	1	1	5	1	200	9	22942.8	11827.1	19	304.878	914.634	365.854	1585.37	0.250581	5
1041	2	15	1	0	0	0	0	1	50	0	0	1	0	0	6	9.45946	1	1	2	0	100	6	2383.31	5947.22	2	166.667	1000	333.333	1500	0.185567	1.66667
1042	1	5	0	0	0	1	0	1	32	0	0	1	0	1.03	0.48	0	1	1	4	0	150	1	1758.28	6996.41	1	0	1041.67	1041.67	2083.33	0	5
1043	1	9	0	1	0	0	1	1	59	0	1	0	0	2	5.47	40.407	1	0	6	1	500	15	52059.2	14206.4	19	548.446	1645.34	548.446	2742.23	0.44406	3.8
1044	1	5	1	0	0	0	0	1	58	0	0	1	0	2.05	9	27.7108	1	1	3	0	50	8	33945.8	7636.2	3	555.556	1000	555.556	2111.11	0.7853	6
1045	2	17	0	1	0	0	1	1	54	0	0	1	0	1.56	5.1	100	1	1	4	1	300	6	12111.8	7914.08	31	392.157	1176.47	784.314	2352.94	0.619954	8.91667
1046	2	19	0	1	0	0	0	1	34	0	1	0	0	0	0.99	100	1	1	4	0	50	3	2234.72	3065.37	19	505.051	303.03	0	808.081	0	2.66667
1047	2	14	0	1	0	0	0	1	82	1	0	0	0	1	1.68	25	0	1	2	0	100	4	1342.74	888.533	12	29.7619	59.5238	0	89.2857	0	4.66667
1048	2	19	0	0	1	0	0	1	30	1	0	0	0	1	0.79	5.6338	1	1	2	0	50	3	4777.25	18148.4	1	759.494	3797.47	0	4556.96	0	0.666667
1049	2	20	0	1	0	0	0	1	55	0	1	0	0	1.5	2.01	20.2381	1	0	3	0	50	4	-2630.27	8019.76	21	1990.05	1990.05	1492.54	5472.64	0	24
1050	1	1	0	1	0	0	1	1	49	0	1	0	0	0.5	6	56.427	1	1	4	1	250	5	43715.7	12111	10	25	500	316.667	841.667	0.514096	2.125
1051	2	20	0	1	0	0	1	1	65	1	0	0	0	1	9.36	23.5955	0	1	2	1	50	6	8093.57	3690.55	20	213.675	854.701	106.838	1175.21	0.488168	5
1052	1	6	0	1	0	0	1	1	44	0	1	0	0	1	2.25	33.3333	1	1	3	0	100	6	5195.11	7086.71	23	444.444	1777.78	666.667	2888.89	0.157161	4.75
1053	2	17	0	1	0	0	1	1	53	0	1	0	0	1.55	6.51	23.5916	1	1	4	1	100	7	38305.1	10415.5	31	307.22	1536.1	768.049	2611.37	0.512037	11.3333
1054	1	2	0	1	0	0	1	1	59	0	1	0	0	2	1.72	17.734	1	1	6	1	50	10	24858.2	25905.9	19	465.116	3488.37	1162.79	5116.28	0.448488	5
1055	1	8	1	0	0	0	1	1	70	0	0	1	0	0	7.75	20.7447	1	1	4	1	200	13	43363.2	8259.77	4	51.6129	193.548	129.032	374.194	0.828266	1.375
1056	1	1	1	0	0	0	1	1	47	0	0	1	0	1	4.55	50	1	1	4	1	500	9	61905.6	17891.3	4	659.341	1098.9	1318.68	3076.92	0.510068	12.6667
1057	2	15	0	0	1	0	0	1	36	0	1	0	0	0	1.06	1.96078	1	1	6	0	50	3	9295.3	15467.3	0	471.698	2358.49	566.038	3396.23	0.655461	2.5
1058	1	9	0	1	0	0	0	1	42	0	0	1	0	0.12	2.4	100	1	0	3	0	100	4	562.227	534.261	20	125	83.3333	50	258.333	0	2
1059	2	12	0	0	1	0	0	1	45	0	1	0	0	0.6	4.6	12.2807	1	1	4	0	200	9	-7317.55	4148.36	26	652.174	1739.13	652.174	3043.48	0.0768205	1.66667
1060	2	15	0	1	0	0	1	1	38	1	0	0	0	0.55	6.99	62.406	0	1	4	1	100	10	42786.8	16955.2	11	858.369	4291.85	2145.92	7296.14	0.852914	2.97619
1061	2	12	0	0	1	0	0	1	27	1	0	0	0	0.5	2.22	67.5676	1	1	2	0	200	7	2472.33	9807.36	26	270.27	1801.8	900.901	2972.97	0.600943	2.4
1062	1	6	0	0	1	0	0	1	59	0	1	0	0	2.22	1.5	100	1	1	4	0	30	2	1444.9	4029.93	10	200	800	0	1000	0	1
1063	2	12	0	0	1	0	0	1	57	0	1	0	0	2.1	1.9	100	1	1	4	0	200	2	-3506.61	285.997	26	0	526.316	52.6316	578.947	0.765795	2
1064	2	11	0	0	0	1	1	1	45	0	1	0	0	0.52	1.68	100	1	1	2	1	200	4	7657.52	8147.33	10	196.429	1190.48	119.048	1505.95	0.294424	2.66667
1065	2	20	0	1	0	0	0	1	29	0	1	0	0	1.5	9	2.91262	1	1	2	0	150	6	56243.6	9110.4	21	333.333	1222.22	222.222	1777.78	0.5	5
1066	2	13	0	1	0	0	1	1	55	0	0	0	1	4.53	5.35	24	0	1	4	0	100	5	134050	34168.3	7	747.664	2803.74	934.579	4485.98	0.730594	14.6667
1067	2	19	0	1	0	0	1	1	59	0	0	0	1	4.54	1.63	15.8228	1	0	2	1	500	7	16345.3	19049.2	18	736.196	3067.48	64.4172	3868.1	0.580947	5.5
1068	2	20	0	1	0	0	0	1	24	0	1	0	0	0	0.15	0	1	1	3	0	100	2	1533.66	10224.4	21	0	0	0	0	0	0
1069	2	12	0	1	0	0	0	1	35	0	0	1	0	0	4.5	11.7647	1	1	3	0	400	4	-11570	2717.77	3	333.333	1111.11	444.444	1888.89	0.98425	0.833333
1070	1	6	0	0	1	0	0	1	33	1	0	0	0	0	1.47	1.38889	1	1	4	0	150	3	-3826.76	3655.27	10	0	1700.68	340.136	2040.82	0	5.33333
1071	2	12	0	1	0	0	0	1	32	0	1	0	0	1	1	100	1	1	4	0	500	6	16666.2	26866.2	3	1200	2500	1200	4900	0.6	0.5
1072	1	8	0	1	0	0	1	1	33	0	0	1	0	1	7.4	24.6499	1	1	5	1	500	4	17942.6	5627.38	4	202.703	945.946	108.108	1256.76	0.709677	6
1073	2	12	0	1	0	0	0	1	59	0	1	0	0	2.02	3	30.5073	1	1	2	0	200	11	-414.191	12628.6	3	1666.67	2666.67	600	4933.33	0.497865	1.15625
1074	1	2	0	0	0	1	0	1	38	1	0	0	0	1	1.52	8.21918	1	0	3	0	100	7	20278.9	17848	3	197.368	986.842	0	1184.21	0.0762175	4.16667
1075	1	10	0	1	0	0	0	1	35	0	1	0	0	0	3	100	1	1	4	0	200	6	32528.9	20009.6	15	166.667	2666.67	1666.67	4500	0.176165	0.166667
1076	1	8	1	0	0	0	1	1	56	0	0	0	1	0	7.5	0	1	1	2	1	50	1	29609	8059.86	4	1066.67	1600	533.333	3200	0.555556	4.5
1077	2	11	0	0	0	1	1	1	51	1	0	0	0	1.94	1.81	0	1	1	4	0	0	1	3043.17	5195.12	11	0	1104.97	88.3978	1193.37	0	1.33333
1078	2	15	1	0	0	0	1	1	58	0	0	0	1	1	8.28	100	1	1	4	0	50	4	37410.7	6311.68	2	603.865	362.319	144.928	1111.11	0.955424	5.625
1079	2	12	1	0	0	0	0	1	35	0	1	0	0	1.28	4	40	1	1	3	0	100	4	13853	9113.25	1	500	750	750	2000	0.0623954	4
1080	2	15	0	1	0	0	1	1	53	0	0	1	0	1.83	7.02	36.413	1	1	4	1	500	6	173900	29579.7	11	284.9	1709.4	284.9	2279.2	0.643222	10.6333
1081	1	6	0	1	0	0	1	1	42	0	1	0	0	1.55	2.3	100	1	1	3	1	200	10	-11988.3	8700.73	22	3478.26	3043.48	2173.91	8695.65	0.296675	5
1082	2	12	0	0	1	0	1	1	55	1	0	0	0	1	6.57	52.381	1	1	4	1	80	8	12200	8401.82	25	761.035	1522.07	761.035	3044.14	0.644665	7.66667
1083	1	6	0	1	0	0	0	1	56	0	1	0	0	1.5	4.5	0	1	1	6	0	50	1	5306.35	4179.19	23	0	1111.11	266.667	1377.78	0	2.66667
1084	1	2	0	1	0	0	1	1	34	0	0	1	0	2	10.5	44.3073	0	1	5	1	50	13	19085	10341.4	19	952.381	1428.57	761.905	3142.86	0.788987	6.125
1085	2	16	0	0	0	1	1	1	27	1	0	0	0	1.82	2.68	100	1	1	3	1	200	6	22075.4	13759.5	17	149.254	2238.81	111.94	2500	0.682549	6.6
1086	1	10	0	0	0	1	0	1	27	1	0	0	0	0.6	1.73	1.18343	1	1	4	0	200	6	-7953.35	9448.93	0	173.41	4624.28	578.035	5375.72	0	1
1087	1	3	0	1	0	0	1	1	61	0	1	0	0	0.5	4.02	99.5286	0	0	2	1	20	14	38502.1	15796.5	12	1243.78	1243.78	1243.78	3731.34	0.435823	2.54762
1088	1	1	0	1	0	0	1	1	55	0	1	0	0	0.55	1.44	100	1	1	4	1	200	2	12649.5	13888.5	10	347.222	1388.89	277.778	2013.89	0	2
1089	2	18	0	1	0	0	1	1	66	0	1	0	0	1	2.52	12.8713	0	0	4	1	100	7	2332.36	8643.79	11	1587.3	1984.13	793.651	4365.08	0.0173235	12
1090	2	13	0	1	0	0	1	1	63	0	0	1	0	3.8	10	13.0435	0	1	3	1	200	6	21168.8	4541.88	6	130	500	120	750	0.0414654	4.66667
1091	2	20	0	1	0	0	0	1	46	0	1	0	0	0	3.34	31.2715	0	1	4	0	50	8	17040.6	12021.1	21	898.204	1796.41	898.204	3592.81	0.646405	12
1092	1	9	0	1	0	0	0	1	76	1	0	0	0	0	4.5	0	1	1	2	0	0	3	9944.64	3703.25	20	160	577.778	244.444	982.222	0	0
1093	2	17	0	1	0	0	1	1	65	0	1	0	0	0.8	9	51.9231	1	1	2	1	400	11	105574	15158.2	31	333.333	777.778	333.333	1444.44	0.742944	10.3333
1094	2	17	0	0	0	1	1	1	32	0	0	1	0	0.5	1.75	100	1	1	4	1	200	5	-2297.89	7286.92	1	342.857	3428.57	571.429	4342.86	0.390914	3.16667
1095	2	11	0	1	0	0	0	1	65	0	1	0	0	2	2.55	97.1223	0	1	2	0	100	7	6195.33	7302.09	0	196.078	254.902	352.941	803.922	0.159425	2.66667
1096	2	17	0	1	0	0	1	1	55	0	0	1	0	2.35	5.52	46.5116	1	1	4	1	300	6	15919.4	7594.1	31	543.478	905.797	543.478	1992.75	0.464408	5.33333
1097	2	20	0	1	0	0	1	1	58	0	0	1	0	2.1	15	34.4692	0	1	2	1	100	30	417366	35104.4	20	466.667	1000	533.333	2000	0.811747	7.41667
1098	2	16	0	0	0	1	1	1	47	0	0	0	1	0.22	4.03	0	1	0	7	1	1000	2	21390.7	6796.71	17	0	248.139	0	248.139	0	6
1099	2	12	0	0	1	0	0	1	21	1	0	0	0	1.8	4.02	25.3247	0	1	1	0	50	10	19127	10156	26	497.512	1741.29	373.134	2611.94	0.587809	2
1100	2	18	0	1	0	0	0	1	40	0	1	0	0	1.62	3	45.6522	1	1	3	0	150	5	41936.6	22762.2	12	1166.67	2666.67	833.333	4666.67	0.472951	15.6667
1101	2	13	0	0	1	0	0	1	45	0	1	0	0	0	0.46	5.55556	1	1	5	0	50	3	9822.71	35592.8	2	3260.87	4347.83	2391.3	10000	0	3
1102	1	2	0	1	0	0	1	1	43	0	1	0	0	1	1.84	45.6522	1	1	5	1	300	11	72002.8	48045	19	1358.7	1793.48	815.217	3967.39	0.664745	5
1103	1	5	0	1	0	0	0	1	32	1	0	0	0	0	0.36	100	1	0	4	0	100	3	-238.569	1837.31	1	555.556	1388.89	0	1944.44	0	0.666667
1104	2	20	0	1	0	0	1	1	45	0	0	1	0	2.57	4.02	33.6634	1	1	5	1	200	8	-13666.5	5704.86	20	1990.05	2487.56	2238.81	6716.42	0.0548702	7
1105	1	9	1	0	0	0	1	1	48	0	1	0	0	3.5	5	38.7755	1	1	3	1	200	16	18665.3	15843.1	2	800	3140	2440	6380	0.272823	8.33333
